# Supplementary material for: A primary nasopharyngeal three-dimensional air-liquid interface cell culture model of the pseudostratified epithelium reveals differential donor- and cell type-specific susceptibility to Epstein-Barr virus infection
Source: PLoS Pathog. 2021 Apr 29;17(4):e1009041. doi: 10.1371/journal.ppat.1009041 (PMC8112674; doi:10.1371/journal.ppat.1009041)
Supplement: S1 Table — Single cell RNA-seq data from donor no, 4 and the study by Jin S. et al. 2020 were aligned against the EBV (Akata, fused annotation) genome and scored for EBV-positive and -negative cells. (XLSX) [file ppat.1009041.s012.xlsx]

## Sheet: Pseudo-ALI
	EBV-Epi	EBV+Epi	Non-Epi	EBV reads	EBV cpm
pseudoALI	1091	2045	192	320672	3076
pseudoALI_cluster0	325	854		42488	277
pseudoALI_cluster0_latent_low		847		6959	100
pseudoALI_cluster0_latent_high		2		4097	18055
pseudoALI_cluster0_lytic		5		31432	41148
pseudoALI_cluster1	210	388		4044	116
pseudoALI_cluster1_latent_low		387		1552	55
pseudoALI_cluster1_latent_high		1		2492	47912
pseudoALI_cluster1_lytic		0		0	0
pseudoALI_cluster2	328	236		187632	15564
pseudoALI_cluster2_latent_low		207		3474	461
pseudoALI_cluster2_latent_high		7		901	88522
pseudoALI_cluster2_lytic		22		183257	366509
pseudoALI_cluster3	109	259		16328	848
pseudoALI_cluster3_latent_low		258		548	41
pseudoALI_cluster3_latent_high		0		0	0
pseudoALI_cluster3_lytic		1		15780	301415
pseudoALI_cluster4			192	5492	324
pseudoALI_cluster5	69	118		911	80
pseudoALI_cluster5_latent_low		118		911	126
pseudoALI_cluster5_latent_high		0		0	0
pseudoALI_cluster5_lytic		0		0	0
pseudoALI_cluster6	28	155		63709	3683
pseudoALI_cluster6_latent_low		140		5772	528
pseudoALI_cluster6_latent_high		7		18793	22098
pseudoALI_cluster6_lytic		8		39144	55664
pseudoALI_cluster7	22	35		68	22
pseudoALI_cluster7_latent_low		35		68	36
pseudoALI_cluster7_latent_high		0		0	0
pseudoALI_cluster7_lytic		0		0	0

## Sheet: Primary tissue
Sample	Epithelial cells		Non-epithelial	EBV reads	EBV cpm
	EBV-	EBV+
NPC46	92	442	4757	23645	4836.65
NPC36	41	123	3328	1064	470.034
NPC50	372	24	420	79	429.369
NPC66	56	57	7309	401	217.195
NPC62	147	281	13167	1004	195.182
NPC47	2352	1279	1612	3376	137.794
NPC33	90	32	5937	50	125.238
NPC58	3084	2821	7476	6216	115.413
NPC60	141	33	8936	166	73.5094
NPC64	104	90	9318	230	45.6263
NPC69	14	4	11588	6	37.6098
NPC59	146	14	9262	59	23.1442
NPC65	229	1	12308	3	0.77692
N52	166	0	12880	0	0
N53	51	0	6294	0	0
N54	142	0	7633	0	0
N55	81	0	23348	0	0
N57	157	0	10566	0	0
N61	100	0	3855	0	0
N68	0	0	7264	0	0
NPC49	199	0	2967	0	0
NPC51	294	0	4238	0	0
NPC63	54	0	10413	0	0
