# Supplementary material for: A primary nasopharyngeal three-dimensional air-liquid interface cell culture model of the pseudostratified epithelium reveals differential donor- and cell type-specific susceptibility to Epstein-Barr virus infection
Source: PLoS Pathog. 2021 Apr 29;17(4):e1009041. doi: 10.1371/journal.ppat.1009041 (PMC8112674; doi:10.1371/journal.ppat.1009041)
Supplement: S2 Table — EBVlatentlow, EBVlatenthigh and EBVlytic subgroups were compared for differentially expressed genes. A second comparison of (1) EBV-positive NPC tumors, (2) EBV-infected pseudo-ALI and (3) non-tumor nasopharyngeal epithelial cells (NPH epithelium) were compared against EBV-uninfected pseudo-ALI cells as control (ctrl). Overlapping genes in the second comparison groups are shown. The pseudo-ALI culture from donor no. 4 were compared for EBVlatentlow cells in cluster 2 (C2) as well as across all epithelial clusters (epi-clus). (XLSX) [file ppat.1009041.s013.xlsx]

## Sheet: C2, EBVlatLo vs EBVlatHi
p_val	avg_logFC	pct.1	pct.2	p_val_adj	Enriched in	gene
7.31069e-24	4.00293	0.857	0.018	1.43421e-19	LatHi	hg38-S100A7
8.03593e-15	2.55034	0.857	0.053	1.57649e-10	LatHi	hg38-APOBEC3A
4.23588e-10	1.26253	0.714	0.058	8.30995e-06	LatHi	hg38-KLK5
1.33928e-08	2.23517	0.857	0.135	0.00026274	LatHi	hg38-IL36G
4.83351e-08	1.88917	0.857	0.158	0.000948237	LatHi	hg38-ALOX15B

## Sheet: epi-clus,EBVlatlo vs EBVlatHi
p_val	avg_logFC	pct.1	pct.2	p_val_adj	Enriched in	gene
6.22718e-198	1.11681	0.647	0.001	1.22165e-193	LatHi	BALF1
1.03707e-48	1.13462	0.471	0.012	2.03452e-44	LatHi	BXLF1/2
7.61585e-25	2.08726	0.588	0.046	1.49408e-20	LatHi	hg38-SPRR2F
3.24492e-22	1.99595	0.941	0.156	6.36588e-18	LatHi	hg38-IL36G
5.33609e-18	1.89777	0.706	0.101	1.04683e-13	LatHi	hg38-APOBEC3A
1.98404e-16	6.26952	1	0.381	3.89229e-12	LatHi	LMP-1/BNLF2a/BNLF2b
7.72421e-15	1.98384	0.588	0.081	1.51534e-10	LatHi	hg38-KLK5
1.56605e-14	2.62973	0.412	0.04	3.07228e-10	LatHi	hg38-S100A7
7.57125e-14	4.3216	1	0.496	1.48533e-09	LatHi	chrGFP-GFP
7.7326e-14	3.01645	1	0.335	1.51698e-09	LatHi	hg38-SPRR2A
2.47162e-13	2.38143	1	0.438	4.84882e-09	LatHi	hg38-SPRR2D
1.36448e-10	2.20011	1	0.568	2.67684e-06	LatHi	hg38-SPRR1B
1.06664e-09	1.32358	0.412	0.059	2.09253e-05	LatHi	hg38-KLK12
1.66111e-09	1.43494	1	0.737	3.25877e-05	LatHi	hg38-IL1RN
2.51727e-09	1.0053	0.471	0.079	4.93838e-05	LatHi	hg38-A2ML1
3.46356e-09	1.73115	1	1	6.79482e-05	LatHi	hg38-ANXA1
7.19277e-09	1.75899	0.941	0.41	0.000141108	LatHi	hg38-ADIRF
1.77402e-08	2.43833	0.765	0.261	0.000348027	LatHi	hg38-IL1B
2.85815e-08	1.31418	0.294	0.036	0.000560712	LatHi	hg38-SBSN
3.01679e-08	2.03734	0.588	0.155	0.000591834	LatHi	hg38-CALML5
3.75961e-08	1.28008	1	0.787	0.000737561	LatHi	hg38-ISG20

## Sheet: C2, EBVlatLo vs EBVLytic
p_val	avg_logFC	pct.1	pct.2	p_val_adj	enriched in	gene
2.30926e-13	2.06407	0.994	0.955	4.53031e-09	LatLo	hg38-HSPB1
2.33256e-13	1.82486	1	1	4.57601e-09	LatLo	hg38-TPM4
5.97716e-13	1.41304	1	1	1.1726e-08	LatLo	hg38-PPP1R14B
1.15376e-12	0.86915	0.994	0.955	2.26345e-08	LatLo	hg38-MSRB2
1.36063e-12	2.43952	1	1	2.66928e-08	LatLo	hg38-KRT17
1.40588e-12	1.70797	0.994	0.864	2.75805e-08	LatLo	hg38-SOX4
1.4299e-12	1.55903	0.994	0.909	2.80518e-08	LatLo	hg38-TSPO
1.4626e-12	1.37095	1	1	2.86933e-08	LatLo	hg38-CALR
1.55004e-12	2.26381	1	0.909	3.04087e-08	LatLo	hg38-SAA1
1.65889e-12	1.11797	1	1	3.25441e-08	LatLo	hg38-HMGN1
1.75098e-12	1.21512	1	1	3.43507e-08	LatLo	hg38-HINT1
2.28381e-12	0.921808	1	0.955	4.48039e-08	LatLo	hg38-AP1S1
2.39275e-12	1.15323	1	1	4.6941e-08	LatLo	hg38-RAC1
2.4197e-12	1.20437	1	0.909	4.74697e-08	LatLo	hg38-OCIAD2
2.89287e-12	1.4687	1	1	5.67523e-08	LatLo	hg38-ACTG1
3.14958e-12	1.66977	0.988	0.818	6.17885e-08	LatLo	hg38-CLDN4
3.26995e-12	1.88818	1	0.909	6.41498e-08	LatLo	hg38-MT1X
3.4508e-12	1.3401	1	1	6.76977e-08	LatLo	hg38-SRI
3.73978e-12	0.966873	0.994	0.818	7.3367e-08	LatLo	hg38-TTC9
3.84706e-12	1.61032	0.994	0.864	7.54717e-08	LatLo	hg38-KRT18
3.91884e-12	1.31303	1	0.955	7.68797e-08	LatLo	hg38-GPX1
3.97369e-12	1.5608	1	1	7.79559e-08	LatLo	hg38-TMSB4X
4.33898e-12	0.965976	1	0.955	8.51222e-08	LatLo	hg38-GNAI2
4.87079e-12	1.36027	0.994	0.818	9.55552e-08	LatLo	hg38-IL18
4.89427e-12	1.6591	0.994	0.909	9.60157e-08	LatLo	hg38-LGALS3
4.91948e-12	1.40083	1	0.955	9.65104e-08	LatLo	hg38-CDKN2A
5.4825e-12	1.10323	0.994	0.955	1.07556e-07	LatLo	hg38-LEPROT
5.49145e-12	0.988113	0.988	0.909	1.07731e-07	LatLo	hg38-DHRS7
5.52177e-12	1.40739	1	1	1.08326e-07	LatLo	hg38-MYL6
5.62431e-12	1.11726	1	1	1.10338e-07	LatLo	hg38-CLIC1
5.86026e-12	0.876411	1	0.818	1.14967e-07	LatLo	hg38-TMEM179B
6.19162e-12	2.05043	1	0.955	1.21467e-07	LatLo	hg38-KRT19
6.50678e-12	1.47766	0.994	0.955	1.2765e-07	LatLo	hg38-S100A16
7.54061e-12	2.2972	0.994	1	1.47932e-07	LatLo	hg38-KRT7
7.91745e-12	1.22455	1	1	1.55324e-07	LatLo	hg38-TXN
8.01656e-12	0.984126	1	1	1.57269e-07	LatLo	hg38-PPIA
8.10144e-12	0.991137	0.982	0.955	1.58934e-07	LatLo	hg38-TMEM238
8.54544e-12	0.86815	1	1	1.67644e-07	LatLo	hg38-H2AFY
9.40112e-12	0.940585	1	0.955	1.84431e-07	LatLo	hg38-EIF6
1.0724e-11	1.1805	1	1	2.10383e-07	LatLo	hg38-PPA1
1.07453e-11	1.34766	1	1	2.10801e-07	LatLo	hg38-ACTB
1.08289e-11	1.7385	0.994	0.909	2.12441e-07	LatLo	hg38-CALD1
1.24681e-11	1.3795	0.994	1	2.446e-07	LatLo	hg38-CLTB
1.26613e-11	1.1487	1	1	2.48389e-07	LatLo	hg38-CFL1
1.32872e-11	0.938392	1	1	2.60668e-07	LatLo	hg38-SSR4
1.37008e-11	1.41453	0.994	0.955	2.68781e-07	LatLo	hg38-PMEPA1
1.37783e-11	1.30023	0.994	0.909	2.70302e-07	LatLo	hg38-RHOC
1.37828e-11	0.860246	1	0.955	2.70392e-07	LatLo	hg38-NDUFS8
1.49561e-11	1.30269	1	1	2.93409e-07	LatLo	hg38-HN1
1.59626e-11	0.987931	1	1	3.13154e-07	LatLo	hg38-ATP5G2
1.63232e-11	0.797771	0.994	0.955	3.20229e-07	LatLo	hg38-BCL7C
1.63743e-11	1.07519	1	1	3.2123e-07	LatLo	hg38-ARPC2
1.68212e-11	1.58158	1	1	3.29998e-07	LatLo	hg38-S100A10
1.68819e-11	1.34163	0.994	0.864	3.31189e-07	LatLo	hg38-PDLIM1
1.7036e-11	1.04137	1	1	3.34212e-07	LatLo	hg38-PPIB
1.72639e-11	1.61393	0.988	0.909	3.38682e-07	LatLo	hg38-KRT8
1.72689e-11	1.57495	1	1	3.3878e-07	LatLo	hg38-CD24
1.8931e-11	0.882325	1	1	3.71388e-07	LatLo	hg38-NDUFB4
1.99475e-11	1.16207	1	1	3.91331e-07	LatLo	hg38-TUBB
1.99641e-11	1.15647	1	1	3.91656e-07	LatLo	hg38-ARPC5
2.06105e-11	1.14369	1	1	4.04337e-07	LatLo	hg38-RPS29
2.0978e-11	0.758587	1	1	4.11547e-07	LatLo	hg38-STK24
2.10015e-11	1.84092	1	1	4.12008e-07	LatLo	hg38-S100A6
2.2489e-11	1.39607	0.994	0.864	4.41189e-07	LatLo	hg38-S100A14
2.33762e-11	0.911088	1	1	4.58594e-07	LatLo	hg38-SHFM1
2.36766e-11	1.108	1	1	4.64488e-07	LatLo	hg38-ALDOA
2.37856e-11	1.33122	0.988	0.818	4.66625e-07	LatLo	hg38-ID3
2.42118e-11	1.07964	1	1	4.74986e-07	LatLo	hg38-CAP1
2.48134e-11	1.47335	1	1	4.86789e-07	LatLo	hg38-TMSB10
2.61255e-11	1.5745	0.994	0.955	5.1253e-07	LatLo	hg38-TACSTD2
2.72569e-11	0.999052	0.994	0.864	5.34726e-07	LatLo	hg38-JUP
2.74527e-11	1.48187	0.994	0.909	5.38567e-07	LatLo	hg38-CLDN7
2.88212e-11	1.14501	0.994	0.909	5.65414e-07	LatLo	hg38-ZFP36L1
3.12656e-11	0.852402	1	1	6.13369e-07	LatLo	hg38-POLR2J
3.15541e-11	1.14115	1	1	6.19027e-07	LatLo	hg38-DSTN
3.16114e-11	1.2579	0.994	1	6.20152e-07	LatLo	hg38-ANXA3
3.24521e-11	1.10324	1	1	6.36645e-07	LatLo	hg38-HNRNPA1
3.25584e-11	1.56217	0.994	0.955	6.38731e-07	LatLo	hg38-F3
3.4856e-11	1.08642	1	1	6.83806e-07	LatLo	hg38-DYNLT1
3.51079e-11	1.37401	1	0.909	6.88746e-07	LatLo	hg38-GADD45A
3.59747e-11	1.17011	0.994	0.909	7.05752e-07	LatLo	hg38-TP53I3
3.72642e-11	0.902071	1	1	7.31049e-07	LatLo	hg38-H3F3A
3.8321e-11	1.02389	1	0.955	7.5178e-07	LatLo	hg38-BAX
3.9904e-11	0.935415	0.994	0.864	7.82837e-07	LatLo	hg38-AGTRAP
4.00459e-11	0.838555	1	1	7.85621e-07	LatLo	hg38-TMEM160
4.0645e-11	0.827328	0.994	1	7.97373e-07	LatLo	hg38-C11orf31
4.1743e-11	1.81168	0.994	0.909	8.18914e-07	LatLo	hg38-TPM1
4.20239e-11	1.08528	0.994	0.864	8.24424e-07	LatLo	hg38-TRIM16
4.29186e-11	1.09747	0.994	0.818	8.41977e-07	LatLo	hg38-CNN3
4.42245e-11	1.00097	1	0.955	8.67596e-07	LatLo	hg38-CDV3
4.4688e-11	0.940399	0.994	0.955	8.76689e-07	LatLo	hg38-ANXA11
4.52189e-11	1.002	1	0.955	8.87105e-07	LatLo	hg38-TALDO1
4.5852e-11	1.65335	0.994	0.909	8.99524e-07	LatLo	hg38-KRT5
4.86135e-11	0.982813	1	1	9.53699e-07	LatLo	hg38-SLC25A3
5.02591e-11	1.07011	1	0.955	9.85982e-07	LatLo	hg38-ARPC1B
5.14347e-11	1.06208	1	1	1.00905e-06	LatLo	hg38-YWHAZ
5.60031e-11	0.946581	0.994	0.909	1.09867e-06	LatLo	hg38-LGALS3BP
5.81765e-11	0.935858	1	0.955	1.14131e-06	LatLo	hg38-RPL36A
6.05555e-11	0.92744	1	1	1.18798e-06	LatLo	hg38-GADD45GIP1
6.16347e-11	0.765862	0.959	0.682	1.20915e-06	LatLo	hg38-PACSIN3
6.2246e-11	0.90397	1	0.955	1.22114e-06	LatLo	hg38-C19orf70
6.22498e-11	1.03556	0.994	0.909	1.22122e-06	LatLo	hg38-VCL
6.54507e-11	1.04072	1	1	1.28401e-06	LatLo	hg38-TAGLN2
6.79073e-11	1.13518	1	1	1.33221e-06	LatLo	hg38-EZR
6.9907e-11	0.761188	0.988	0.864	1.37144e-06	LatLo	hg38-DERA
7.01802e-11	1.04229	0.994	0.909	1.3768e-06	LatLo	hg38-MGST3
7.20463e-11	0.82707	1	0.955	1.4134e-06	LatLo	hg38-TMEM147
7.37623e-11	0.863679	0.994	0.909	1.44707e-06	LatLo	hg38-SEPT11
7.50154e-11	0.958818	1	1	1.47165e-06	LatLo	hg38-PRDX2
7.61228e-11	1.10555	0.982	0.864	1.49338e-06	LatLo	hg38-ACTN1
7.78418e-11	0.912177	1	1	1.5271e-06	LatLo	hg38-AURKAIP1
7.96451e-11	0.907804	0.994	0.818	1.56248e-06	LatLo	hg38-LITAF
8.00305e-11	0.907911	1	1	1.57004e-06	LatLo	hg38-FKBP1A
8.05113e-11	0.740885	0.936	0.591	1.57947e-06	LatLo	hg38-TRIOBP
8.08487e-11	0.829245	1	0.955	1.58609e-06	LatLo	hg38-CIRBP
8.22844e-11	0.94674	1	0.955	1.61426e-06	LatLo	hg38-APRT
8.22957e-11	1.23435	1	1	1.61448e-06	LatLo	hg38-PTMA
8.27027e-11	0.795642	1	0.955	1.62246e-06	LatLo	hg38-PDAP1
8.60259e-11	0.885335	1	0.955	1.68766e-06	LatLo	hg38-HDGF
9.01932e-11	0.933008	1	1	1.76941e-06	LatLo	hg38-GNG5
9.14331e-11	1.1652	0.994	0.864	1.79373e-06	LatLo	hg38-HOMER3
9.40117e-11	0.819634	0.994	0.864	1.84432e-06	LatLo	hg38-FLII
9.59582e-11	0.839019	1	0.955	1.88251e-06	LatLo	hg38-ARF5
9.64833e-11	1.10313	1	1	1.89281e-06	LatLo	hg38-H3F3B
9.7595e-11	0.84782	0.982	0.818	1.91462e-06	LatLo	hg38-FAM210B
9.84215e-11	0.95807	0.994	0.955	1.93083e-06	LatLo	hg38-LMO7
1.06987e-10	0.786469	1	1	2.09887e-06	LatLo	hg38-MZT2A
1.08611e-10	0.938242	1	1	2.13072e-06	LatLo	hg38-PSMA7
1.10768e-10	1.08711	0.994	0.909	2.17305e-06	LatLo	hg38-FHL2
1.11647e-10	0.950333	1	1	2.19028e-06	LatLo	hg38-ATP5D
1.1643e-10	0.786262	1	1	2.28412e-06	LatLo	hg38-SARAF
1.18537e-10	1.02929	1	0.955	2.32545e-06	LatLo	hg38-TMEM165
1.19214e-10	1.1336	0.994	0.909	2.33874e-06	LatLo	hg38-PALLD
1.22752e-10	1.24992	1	1	2.40815e-06	LatLo	hg38-CD63
1.2489e-10	0.973913	0.994	0.864	2.45009e-06	LatLo	hg38-TAX1BP3
1.28863e-10	0.82375	1	0.955	2.52804e-06	LatLo	hg38-PGLS
1.29641e-10	0.742295	1	0.955	2.54329e-06	LatLo	hg38-CHMP3
1.29753e-10	1.18995	0.994	0.864	2.5455e-06	LatLo	hg38-KLF6
1.30313e-10	1.05539	1	0.955	2.55649e-06	LatLo	hg38-CAST
1.30521e-10	1.02356	0.994	0.864	2.56055e-06	LatLo	hg38-TJP1
1.33122e-10	1.09552	1	0.909	2.6116e-06	LatLo	hg38-CIB1
1.35201e-10	1.10211	0.988	0.864	2.65238e-06	LatLo	hg38-PHLDA3
1.37056e-10	1.37193	1	0.955	2.68876e-06	LatLo	hg38-GSTP1
1.37778e-10	1.11341	1	1	2.70293e-06	LatLo	hg38-MYL12A
1.39856e-10	1.1709	1	1	2.7437e-06	LatLo	hg38-RPS27L
1.42622e-10	1.31348	0.994	1	2.79796e-06	LatLo	hg38-ANXA2
1.42745e-10	0.736689	1	0.955	2.80038e-06	LatLo	hg38-ACTR10
1.47295e-10	0.982559	0.994	0.909	2.88963e-06	LatLo	hg38-PON2
1.60255e-10	0.738869	0.994	0.864	3.14388e-06	LatLo	hg38-AP1M2
1.62827e-10	0.859037	0.994	1	3.19434e-06	LatLo	hg38-ABRACL
1.73635e-10	1.35719	0.994	1	3.40637e-06	LatLo	hg38-IER3
1.79087e-10	1.1439	0.988	0.864	3.51333e-06	LatLo	hg38-TYMP
1.80529e-10	0.795345	0.994	0.864	3.54162e-06	LatLo	hg38-P4HA2
1.81178e-10	1.06678	0.994	0.955	3.55436e-06	LatLo	hg38-CD151
1.83518e-10	1.03895	1	1	3.60025e-06	LatLo	hg38-TRAM1
1.9571e-10	0.81277	0.994	0.727	3.83945e-06	LatLo	hg38-ZYX
2.01102e-10	1.25363	0.994	0.864	3.94522e-06	LatLo	hg38-PLK2
2.04997e-10	1.16077	1	1	4.02162e-06	LatLo	hg38-TUBA4A
2.16576e-10	1.10735	1	1	4.24878e-06	LatLo	hg38-HMGB1
2.37011e-10	0.82243	0.982	0.818	4.64968e-06	LatLo	hg38-PRSS8
2.3884e-10	0.944274	1	1	4.68556e-06	LatLo	hg38-EDF1
2.40242e-10	0.973456	1	0.864	4.71307e-06	LatLo	hg38-CEBPB
2.41496e-10	1.1355	1	1	4.73766e-06	LatLo	hg38-HLA-C
2.70397e-10	1.14749	0.994	0.864	5.30466e-06	LatLo	hg38-RND3
2.70599e-10	0.931866	0.971	0.864	5.30862e-06	LatLo	hg38-SLFN5
2.72696e-10	0.819548	0.988	0.864	5.34975e-06	LatLo	hg38-TES
2.75745e-10	1.38062	0.988	0.818	5.40957e-06	LatLo	hg38-ELF3
2.75889e-10	0.982707	0.994	0.864	5.41238e-06	LatLo	hg38-PPAP2C
2.8164e-10	0.730611	1	0.955	5.52521e-06	LatLo	hg38-HADHA
2.82782e-10	0.792683	0.994	0.955	5.54761e-06	LatLo	hg38-SH3GLB1
2.84029e-10	0.711641	0.994	1	5.57208e-06	LatLo	hg38-KRTCAP2
2.86866e-10	0.609321	0.965	0.864	5.62774e-06	LatLo	hg38-GPR108
2.91412e-10	0.822051	0.947	0.636	5.71691e-06	LatLo	hg38-SLC9A3R1
2.94149e-10	1.00279	0.994	0.909	5.77061e-06	LatLo	hg38-LMNA
3.09396e-10	1.1309	1	1	6.06973e-06	LatLo	hg38-CALM2
3.20236e-10	1.11777	1	0.955	6.28239e-06	LatLo	hg38-PDXK
3.22023e-10	1.20147	0.994	0.909	6.31745e-06	LatLo	hg38-DSP
3.27797e-10	0.82593	1	1	6.43072e-06	LatLo	hg38-NDUFB10
3.28792e-10	0.762218	0.936	0.545	6.45024e-06	LatLo	hg38-BTBD6
3.39316e-10	0.982123	1	0.909	6.65671e-06	LatLo	hg38-AP2M1
3.47614e-10	0.706519	0.988	0.909	6.81949e-06	LatLo	hg38-CTNNBIP1
3.49579e-10	0.72534	0.953	0.591	6.85803e-06	LatLo	hg38-MTAP
3.63206e-10	1.30498	1	1	7.12537e-06	LatLo	hg38-S100A11
3.65851e-10	1.11267	1	1	7.17727e-06	LatLo	hg38-PKM
3.69688e-10	0.834687	0.982	0.818	7.25254e-06	LatLo	hg38-DDAH2
3.76137e-10	0.729381	0.982	0.682	7.37906e-06	LatLo	hg38-CH17-360D5.2
3.79737e-10	0.940099	0.994	0.818	7.44969e-06	LatLo	hg38-EPS8L2
3.87701e-10	0.829713	1	0.955	7.60592e-06	LatLo	hg38-ECHS1
3.93143e-10	0.803093	1	0.955	7.71268e-06	LatLo	hg38-PDCD10
4.00547e-10	1.04934	0.988	0.864	7.85793e-06	LatLo	hg38-PITX1
4.0083e-10	0.700914	0.965	0.727	7.86348e-06	LatLo	hg38-TPD52L1
4.04811e-10	0.803461	0.994	0.864	7.94158e-06	LatLo	hg38-SLC25A24
4.11218e-10	0.78672	1	1	8.06727e-06	LatLo	hg38-PFDN2
4.11488e-10	0.76097	0.982	0.864	8.07257e-06	LatLo	hg38-ODF2L
4.15528e-10	0.70744	0.959	0.591	8.15182e-06	LatLo	hg38-NUBP2
4.18184e-10	0.943355	0.971	0.773	8.20394e-06	LatLo	hg38-SLC9A3R2
4.26256e-10	0.749367	0.994	0.955	8.3623e-06	LatLo	hg38-TXNDC9
4.27604e-10	1.47671	0.994	0.864	8.38874e-06	LatLo	hg38-CCND1
4.42901e-10	0.713352	0.977	0.864	8.68883e-06	LatLo	hg38-RDH11
4.48756e-10	0.851025	0.988	0.773	8.8037e-06	LatLo	hg38-SH2D4A
4.53401e-10	1.0582	0.994	0.955	8.89482e-06	LatLo	hg38-MYH9
4.57316e-10	0.610909	1	0.955	8.97163e-06	LatLo	hg38-NPEPPS
4.64404e-10	0.816962	1	1	9.11068e-06	LatLo	hg38-UQCRQ
4.74139e-10	0.757996	0.988	0.773	9.30165e-06	LatLo	hg38-SVIL
4.97158e-10	0.743262	1	1	9.75325e-06	LatLo	hg38-MRPL20
5.09823e-10	0.801358	1	0.955	1.00017e-05	LatLo	hg38-LAMTOR1
5.39532e-10	1.08832	0.994	0.909	1.05845e-05	LatLo	hg38-GIPC1
5.45795e-10	0.774923	0.994	0.909	1.07074e-05	LatLo	hg38-NDUFA8
5.47536e-10	0.832478	1	1	1.07416e-05	LatLo	hg38-YWHAB
5.60218e-10	0.802926	1	1	1.09904e-05	LatLo	hg38-JTB
5.70115e-10	0.946462	1	0.955	1.11845e-05	LatLo	hg38-TKT
5.75859e-10	0.776809	1	0.864	1.12972e-05	LatLo	hg38-PFDN6
5.95148e-10	0.763467	0.982	0.909	1.16756e-05	LatLo	hg38-C19orf60
6.05235e-10	0.923532	1	1	1.18735e-05	LatLo	hg38-DAAM1
6.15906e-10	0.834498	1	1	1.20828e-05	LatLo	hg38-RPL29
6.29663e-10	0.825568	1	1	1.23527e-05	LatLo	hg38-RPL34
6.342e-10	1.06447	0.994	0.909	1.24417e-05	LatLo	hg38-SERPINB6
6.80941e-10	0.992199	0.994	0.909	1.33587e-05	LatLo	hg38-DSG2
6.81359e-10	0.758782	0.965	1	1.33669e-05	LatLo	hg38-TSR3
6.84652e-10	0.798653	0.982	0.727	1.34315e-05	LatLo	hg38-IVL
6.91023e-10	0.91121	0.988	0.909	1.35565e-05	LatLo	hg38-PDLIM7
7.01858e-10	0.906993	1	1	1.37691e-05	LatLo	hg38-EEF1A1
7.24842e-10	0.70265	1	0.818	1.422e-05	LatLo	hg38-SLC52A2
7.34128e-10	1.11433	0.994	0.864	1.44021e-05	LatLo	hg38-CLDN1
7.50212e-10	0.845086	1	1	1.47177e-05	LatLo	hg38-PSMD2
7.59494e-10	1.16132	0.982	0.818	1.48998e-05	LatLo	hg38-TSPAN1
7.66645e-10	0.737968	1	0.864	1.504e-05	LatLo	hg38-ATRAID
7.69884e-10	0.687912	1	1	1.51036e-05	LatLo	hg38-CAPZB
7.71608e-10	0.727549	0.994	0.955	1.51374e-05	LatLo	hg38-VKORC1
7.78933e-10	0.801136	0.994	0.955	1.52811e-05	LatLo	hg38-GTF2I
8.00599e-10	0.911475	0.994	0.818	1.57062e-05	LatLo	hg38-IFNGR1
8.06817e-10	0.721968	0.994	1	1.58281e-05	LatLo	hg38-NDUFS2
8.08668e-10	0.606136	1	0.909	1.58644e-05	LatLo	hg38-NSFL1C
8.16307e-10	0.760479	1	0.955	1.60143e-05	LatLo	hg38-LAMTOR2
8.375e-10	0.731907	1	1	1.64301e-05	LatLo	hg38-ATPIF1
8.54399e-10	0.792348	1	1	1.67616e-05	LatLo	hg38-CNIH4
8.65372e-10	0.83226	1	1	1.69769e-05	LatLo	hg38-TXNDC17
8.6835e-10	1.18504	0.988	0.864	1.70353e-05	LatLo	hg38-MACC1
8.73382e-10	0.769255	1	1	1.7134e-05	LatLo	hg38-VCP
8.89019e-10	0.620185	1	1	1.74408e-05	LatLo	hg38-ATP1A1
8.99162e-10	0.784789	1	1	1.76398e-05	LatLo	hg38-PPM1G
9.05928e-10	1.60642	0.994	0.955	1.77725e-05	LatLo	hg38-IFI27
9.14343e-10	0.838361	0.994	0.909	1.79376e-05	LatLo	hg38-TM2D2
9.14978e-10	0.904718	1	1	1.795e-05	LatLo	hg38-UBC
9.27509e-10	0.8974	0.988	0.682	1.81959e-05	LatLo	hg38-LURAP1L
9.39054e-10	0.556624	0.982	0.864	1.84224e-05	LatLo	hg38-COA3
9.56056e-10	0.980702	0.988	0.864	1.87559e-05	LatLo	hg38-RRAS
9.71147e-10	0.915701	1	1	1.9052e-05	LatLo	hg38-RPS17
9.86271e-10	0.627215	0.994	0.955	1.93487e-05	LatLo	hg38-COMMD3
1.03046e-09	0.704775	1	0.955	2.02155e-05	LatLo	hg38-SPAG7
1.05077e-09	0.933854	1	0.909	2.06139e-05	LatLo	hg38-CDKN1A
1.06485e-09	0.918023	0.994	0.864	2.08903e-05	LatLo	hg38-CAPG
1.07682e-09	0.736689	0.982	0.864	2.11251e-05	LatLo	hg38-GNG12
1.09527e-09	0.86541	0.988	0.909	2.1487e-05	LatLo	hg38-ATP1B1
1.10907e-09	0.805849	0.977	0.818	2.17577e-05	LatLo	hg38-IDH2
1.13215e-09	0.92398	0.994	0.909	2.22105e-05	LatLo	hg38-PTTG1IP
1.14254e-09	0.711496	0.988	0.955	2.24144e-05	LatLo	hg38-TRAPPC4
1.16889e-09	0.739898	0.959	0.591	2.29313e-05	LatLo	hg38-CMTM3
1.17233e-09	0.660323	0.988	0.727	2.29987e-05	LatLo	hg38-MYO5B
1.182e-09	0.69985	0.953	0.682	2.31886e-05	LatLo	hg38-WAC-AS1
1.18693e-09	0.668634	1	0.955	2.32851e-05	LatLo	hg38-TMEM123
1.19536e-09	0.90661	1	1	2.34506e-05	LatLo	hg38-REEP5
1.20801e-09	0.756814	1	1	2.36987e-05	LatLo	hg38-UBE2M
1.21212e-09	0.800758	1	1	2.37794e-05	LatLo	hg38-EEF1D
1.24424e-09	0.907959	0.994	0.909	2.44096e-05	LatLo	hg38-NANS
1.25476e-09	0.771216	1	0.955	2.4616e-05	LatLo	hg38-RCN2
1.25992e-09	0.761859	0.994	1	2.47171e-05	LatLo	hg38-LMAN2
1.29432e-09	0.631361	0.994	1	2.5392e-05	LatLo	hg38-ALG5
1.32464e-09	0.773674	0.982	0.864	2.59867e-05	LatLo	hg38-CCDC6
1.32772e-09	0.646847	0.982	0.909	2.60472e-05	LatLo	hg38-BCL2L1
1.36329e-09	0.782592	0.982	0.818	2.67451e-05	LatLo	hg38-TNFRSF1A
1.388e-09	0.738497	1	0.955	2.72299e-05	LatLo	hg38-MGAT4B
1.40336e-09	0.920958	0.994	0.955	2.75312e-05	LatLo	hg38-ACTN4
1.40969e-09	0.714758	1	0.955	2.76552e-05	LatLo	hg38-LSM4
1.42175e-09	0.585613	1	0.909	2.78919e-05	LatLo	hg38-TLN1
1.44099e-09	0.6856	1	0.955	2.82694e-05	LatLo	hg38-ZNF706
1.47308e-09	0.869399	0.801	0.091	2.88988e-05	LatLo	hg38-PGBD5
1.47332e-09	1.04271	1	0.864	2.89035e-05	LatLo	hg38-B4GALT1
1.49741e-09	0.753478	0.959	0.682	2.93761e-05	LatLo	hg38-SH2D3A
1.51035e-09	0.627829	1	1	2.963e-05	LatLo	hg38-MRPS36
1.51128e-09	0.829898	0.965	0.909	2.96483e-05	LatLo	hg38-LAPTM4B
1.53428e-09	0.879826	1	1	3.00995e-05	LatLo	hg38-SET
1.55919e-09	0.744297	1	1	3.05882e-05	LatLo	hg38-LAMTOR5
1.578e-09	1.08551	1	1	3.09572e-05	LatLo	hg38-LDHA
1.58182e-09	1.49679	1	1	3.10322e-05	LatLo	hg38-KRT6A
1.59409e-09	0.797786	1	0.955	3.12728e-05	LatLo	hg38-ANXA4
1.61698e-09	0.631971	0.982	0.955	3.17219e-05	LatLo	hg38-MRPS35
1.62267e-09	0.926319	0.994	0.864	3.18335e-05	LatLo	hg38-ITGA2
1.62413e-09	1.05678	0.994	0.818	3.18621e-05	LatLo	hg38-CDKN2B
1.62589e-09	0.704061	1	0.955	3.18968e-05	LatLo	hg38-VPS35
1.68347e-09	0.763876	1	0.909	3.30263e-05	LatLo	hg38-DYNC1LI2
1.68761e-09	0.743672	1	0.955	3.31075e-05	LatLo	hg38-HRAS
1.71689e-09	0.743342	1	0.955	3.3682e-05	LatLo	hg38-YIF1A
1.717e-09	0.847743	1	0.909	3.36841e-05	LatLo	hg38-TBL1XR1
1.73719e-09	0.648585	0.988	0.955	3.40802e-05	LatLo	hg38-EMG1
1.74142e-09	0.735695	1	1	3.41633e-05	LatLo	hg38-PAWR
1.7533e-09	0.775326	1	1	3.43963e-05	LatLo	hg38-AES
1.83716e-09	0.892385	0.994	0.864	3.60414e-05	LatLo	hg38-CAPN2
1.85236e-09	0.670973	0.977	0.682	3.63396e-05	LatLo	hg38-TMEM189
1.86769e-09	0.725637	1	1	3.66404e-05	LatLo	hg38-ZNHIT1
1.949e-09	1.9457	0.994	0.955	3.82355e-05	LatLo	hg38-TAGLN
1.95138e-09	0.788812	0.988	0.909	3.82822e-05	LatLo	hg38-PPIC
1.96924e-09	0.721968	0.988	0.864	3.86325e-05	LatLo	hg38-WASL
1.98206e-09	1.07421	0.977	0.818	3.88841e-05	LatLo	hg38-PTMS
2.02619e-09	0.825299	1	1	3.97499e-05	LatLo	hg38-RPL28
2.05035e-09	0.869542	0.988	0.909	4.02238e-05	LatLo	hg38-RAB25
2.05239e-09	0.86715	1	1	4.02638e-05	LatLo	hg38-SLC25A5
2.13496e-09	0.719056	1	1	4.18837e-05	LatLo	hg38-RNH1
2.1735e-09	0.767591	1	1	4.26398e-05	LatLo	hg38-RPL27
2.18022e-09	0.9866	0.994	0.773	4.27715e-05	LatLo	hg38-DUSP4
2.27675e-09	0.952546	1	0.909	4.46653e-05	LatLo	hg38-HIF1A
2.2882e-09	0.684828	0.982	0.909	4.48899e-05	LatLo	hg38-NAGK
2.34266e-09	1.08852	0.994	0.909	4.59584e-05	LatLo	hg38-TNFRSF12A
2.42035e-09	0.705057	0.953	0.773	4.74825e-05	LatLo	hg38-PPP3CA
2.42472e-09	0.636983	0.994	0.909	4.75682e-05	LatLo	hg38-ZNF326
2.42569e-09	0.854499	0.994	0.955	4.75871e-05	LatLo	hg38-NR2F6
2.42572e-09	1.6822	0.994	0.773	4.75877e-05	LatLo	hg38-SAA2
2.4782e-09	0.780957	0.93	0.545	4.86172e-05	LatLo	hg38-KRTCAP3
2.5169e-09	1.01522	0.994	0.864	4.93765e-05	LatLo	hg38-SRCAP
2.5607e-09	0.781775	1	1	5.02358e-05	LatLo	hg38-PAIP1
2.63674e-09	0.764327	0.942	0.591	5.17277e-05	LatLo	hg38-CDC42EP1
2.64881e-09	0.788369	1	0.955	5.19644e-05	LatLo	hg38-NOL7
2.65716e-09	0.7468	1	1	5.21282e-05	LatLo	hg38-DDRGK1
2.66668e-09	0.766648	1	1	5.23148e-05	LatLo	hg38-UBXN4
2.70627e-09	1.16374	0.982	0.818	5.30915e-05	LatLo	hg38-FAM83A
2.71316e-09	0.780172	1	0.955	5.32268e-05	LatLo	hg38-ACAA1
2.72493e-09	0.743316	0.994	1	5.34576e-05	LatLo	hg38-PSMB4
2.76333e-09	0.814174	1	1	5.4211e-05	LatLo	hg38-AP2S1
2.79877e-09	0.575364	0.977	0.773	5.49062e-05	LatLo	hg38-ZNHIT3
2.81578e-09	1.05136	0.971	0.864	5.524e-05	LatLo	hg38-HES1
2.83131e-09	0.672028	0.988	0.864	5.55446e-05	LatLo	hg38-AK1
2.88055e-09	0.744969	1	1	5.65107e-05	LatLo	hg38-CCNI
2.97022e-09	0.881269	1	1	5.82698e-05	LatLo	hg38-BZW1
2.98234e-09	0.854333	1	1	5.85076e-05	LatLo	hg38-ARPC3
2.99327e-09	0.712306	0.842	0.182	5.8722e-05	LatLo	hg38-RIN2
3.02653e-09	0.684097	0.93	0.636	5.93744e-05	LatLo	hg38-C12orf10
3.04671e-09	0.702763	1	0.955	5.97704e-05	LatLo	hg38-ZDHHC12
3.08641e-09	0.756863	0.977	0.682	6.05492e-05	LatLo	hg38-HYAL2
3.09235e-09	0.907135	0.994	0.864	6.06657e-05	LatLo	hg38-SLC16A3
3.1032e-09	0.858733	1	1	6.08787e-05	LatLo	hg38-COX7C
3.14827e-09	0.721539	1	0.955	6.17628e-05	LatLo	hg38-ATP5C1
3.15769e-09	0.670943	1	1	6.19476e-05	LatLo	hg38-MLF2
3.16349e-09	1.08578	0.994	0.864	6.20613e-05	LatLo	hg38-CDC42EP3
3.1687e-09	0.971738	0.977	0.773	6.21635e-05	LatLo	hg38-ITGB8
3.24096e-09	0.740114	1	1	6.35811e-05	LatLo	hg38-ACTR3
3.25836e-09	0.933021	0.994	0.818	6.39224e-05	LatLo	hg38-SERPINB1
3.273e-09	1.00435	1	0.818	6.42097e-05	LatLo	hg38-EIF4EBP1
3.27743e-09	0.951496	1	0.955	6.42967e-05	LatLo	hg38-BTG1
3.28939e-09	1.51551	1	0.909	6.45313e-05	LatLo	hg38-WFDC2
3.45435e-09	0.914806	0.994	0.909	6.77675e-05	LatLo	hg38-FAM89B
3.60095e-09	0.678502	1	0.955	7.06435e-05	LatLo	hg38-NDFIP1
3.632e-09	0.696825	1	0.955	7.12525e-05	LatLo	hg38-GRHPR
3.72727e-09	0.783745	0.977	0.773	7.31216e-05	LatLo	hg38-KLHL5
3.85393e-09	0.774389	1	0.909	7.56065e-05	LatLo	hg38-HMGN3
3.98004e-09	0.899498	1	1	7.80805e-05	LatLo	hg38-TUBA1C
4.00562e-09	0.765453	0.982	0.727	7.85822e-05	LatLo	hg38-ELK3
4.03584e-09	0.956243	0.994	0.818	7.9175e-05	LatLo	hg38-DUSP1
4.05734e-09	0.562837	1	0.909	7.95969e-05	LatLo	hg38-NIT2
4.15636e-09	1.11267	0.994	0.955	8.15395e-05	LatLo	hg38-IFITM3
4.30172e-09	0.588436	0.977	0.864	8.43911e-05	LatLo	hg38-SMARCB1
4.37703e-09	0.700914	0.988	0.909	8.58685e-05	LatLo	hg38-MACF1
4.39881e-09	0.791837	0.994	0.909	8.62958e-05	LatLo	hg38-CSRP1
4.61633e-09	1.00883	0.912	0.636	9.05631e-05	LatLo	hg38-C8orf4
4.63294e-09	0.853837	1	1	9.0889e-05	LatLo	hg38-RPL7A
4.7634e-09	0.659305	1	1	9.34483e-05	LatLo	hg38-NDUFB7
4.80231e-09	0.939207	1	1	9.42118e-05	LatLo	hg38-MYL12B
4.80494e-09	0.652172	0.994	0.955	9.42634e-05	LatLo	hg38-PIN1
4.81926e-09	0.997143	0.994	0.818	9.45443e-05	LatLo	hg38-HES4
4.85505e-09	0.886113	0.953	0.818	9.52464e-05	LatLo	hg38-DCBLD1
4.97606e-09	0.817577	0.918	0.636	9.76204e-05	LatLo	hg38-CEBPD
4.98903e-09	1.06554	0.977	0.818	9.78749e-05	LatLo	hg38-JUNB
4.99429e-09	0.923386	0.994	0.909	9.7978e-05	LatLo	hg38-RHOD
5.00775e-09	1.35092	0.977	0.955	9.82421e-05	LatLo	hg38-MYL9
5.07043e-09	0.756754	1	1	9.94716e-05	LatLo	hg38-ERP29
5.10392e-09	0.635689	1	0.909	0.000100129	LatLo	hg38-MKKS
5.23956e-09	0.80201	0.982	0.818	0.00010279	LatLo	hg38-RAP2B
5.26766e-09	0.772309	0.988	0.727	0.000103341	LatLo	hg38-BMP1
5.32004e-09	0.6222	0.988	0.864	0.000104369	LatLo	hg38-CCDC90B
5.4619e-09	0.894251	1	1	0.000107152	LatLo	hg38-RPL22
5.59494e-09	0.745688	1	1	0.000109761	LatLo	hg38-EIF4A1
5.59952e-09	0.721205	0.994	0.955	0.000109851	LatLo	hg38-HNRNPA0
5.60275e-09	0.905446	0.994	0.909	0.000109915	LatLo	hg38-SPTBN1
5.66444e-09	0.577291	0.994	0.864	0.000111125	LatLo	hg38-APH1A
5.66555e-09	0.679408	0.953	0.727	0.000111147	LatLo	hg38-CDC42SE1
5.66754e-09	0.786098	0.982	0.773	0.000111186	LatLo	hg38-C6orf132
5.77452e-09	2.05013	1	0.909	0.000113285	LatLo	hg38-LCN2
5.82282e-09	0.81015	0.953	0.636	0.000114232	LatLo	hg38-KRT80
5.89831e-09	0.757059	1	1	0.000115713	LatLo	hg38-RRBP1
5.97891e-09	0.676034	0.994	0.864	0.000117294	LatLo	hg38-MAP7D1
6.0994e-09	0.640314	0.994	0.864	0.000119658	LatLo	hg38-CCDC107
6.10412e-09	0.75236	1	1	0.000119751	LatLo	hg38-ANAPC11
6.27349e-09	0.786736	0.988	0.864	0.000123073	LatLo	hg38-CAPN1
6.2783e-09	1.43843	0.994	0.955	0.000123168	LatLo	hg38-MT2A
6.29165e-09	0.732489	0.988	0.909	0.00012343	LatLo	hg38-CTBP2
6.30589e-09	0.74692	0.947	0.909	0.000123709	LatLo	hg38-SLC35B1
6.3084e-09	0.630533	1	1	0.000123758	LatLo	hg38-SNF8
6.31016e-09	0.792555	1	0.955	0.000123793	LatLo	hg38-BRI3
6.3366e-09	0.687909	1	1	0.000124311	LatLo	hg38-FAU
6.35949e-09	0.817151	1	1	0.000124761	LatLo	hg38-PDCD5
6.68075e-09	0.644006	1	0.955	0.000131063	LatLo	hg38-PSMC6
6.95337e-09	0.801121	1	1	0.000136411	LatLo	hg38-COPE
7.04222e-09	0.662879	0.988	0.955	0.000138154	LatLo	hg38-TAPBP
7.31832e-09	0.673594	0.971	0.773	0.000143571	LatLo	hg38-NET1
7.34327e-09	0.650224	0.977	0.909	0.00014406	LatLo	hg38-ZNF428
7.37566e-09	0.797513	0.994	0.955	0.000144696	LatLo	hg38-MYOF
7.42183e-09	0.618068	0.971	1	0.000145601	LatLo	hg38-POLR2G
7.46027e-09	0.608239	0.789	0.136	0.000146356	LatLo	hg38-FBXL6
7.5158e-09	0.584533	0.988	0.909	0.000147445	LatLo	hg38-PLEKHA3
7.58895e-09	0.874744	0.988	0.864	0.00014888	LatLo	hg38-TGFB2
7.72035e-09	1.02288	0.994	0.818	0.000151458	LatLo	hg38-PRSS23
7.93496e-09	0.733382	0.982	0.773	0.000155668	LatLo	hg38-BHLHE40
7.95765e-09	0.796356	1	1	0.000156113	LatLo	hg38-NDUFV2
7.99307e-09	0.602369	0.988	0.773	0.000156808	LatLo	hg38-TMEM9B
8.00169e-09	0.665635	1	1	0.000156977	LatLo	hg38-TTC3
8.08806e-09	0.896055	0.994	1	0.000158672	LatLo	hg38-PPP1CB
8.20844e-09	1.04398	0.977	0.818	0.000161033	LatLo	hg38-MUC1
8.22495e-09	0.706219	1	1	0.000161357	LatLo	hg38-PDIA3
8.24978e-09	1.00965	1	1	0.000161844	LatLo	hg38-TPI1
8.35445e-09	0.714499	0.965	0.636	0.000163898	LatLo	hg38-TGIF1
8.37636e-09	0.904629	0.994	1	0.000164327	LatLo	hg38-TUBB6
8.55451e-09	0.948367	1	1	0.000167822	LatLo	hg38-SH3BGRL3
8.67463e-09	0.805547	0.93	0.591	0.000170179	LatLo	hg38-SEC14L2
9.14596e-09	0.730416	1	1	0.000179425	LatLo	hg38-COX5A
9.15489e-09	0.657429	1	1	0.000179601	LatLo	hg38-PRDX4
9.17073e-09	0.657101	1	1	0.000179911	LatLo	hg38-NDUFB11
9.31113e-09	0.668479	1	1	0.000182666	LatLo	hg38-LAMTOR4
9.63625e-09	0.639839	0.994	0.818	0.000189044	LatLo	hg38-ALKBH7
9.99246e-09	0.634815	1	1	0.000196032	LatLo	hg38-WDR83OS
1.01212e-08	0.755547	0.994	1	0.000198558	LatLo	hg38-ETHE1
1.01917e-08	0.840185	1	0.955	0.000199941	LatLo	hg38-JAK1
1.03269e-08	0.709389	0.982	0.818	0.000202593	LatLo	hg38-DBN1
1.03445e-08	1.06702	0.994	0.909	0.000202937	LatLo	hg38-RAB11FIP1
1.03459e-08	0.893106	0.977	0.818	0.000202966	LatLo	hg38-FERMT1
1.06311e-08	0.63344	0.959	0.727	0.000208561	LatLo	hg38-GRAMD1A
1.06723e-08	1.09439	0.994	0.909	0.000209369	LatLo	hg38-PHLDA2
1.07452e-08	0.853111	1	1	0.0002108	LatLo	hg38-RTN4
1.0925e-08	0.624831	1	1	0.000214328	LatLo	hg38-NDUFS5
1.09261e-08	0.69774	0.977	0.727	0.000214348	LatLo	hg38-FAM129B
1.10526e-08	0.600782	0.988	0.773	0.000216829	LatLo	hg38-TEX264
1.11789e-08	0.675347	1	0.864	0.000219308	LatLo	hg38-NARF
1.1391e-08	1.13765	0.982	0.864	0.000223468	LatLo	hg38-CDA
1.17872e-08	0.948144	0.994	0.955	0.000231242	LatLo	hg38-TXNIP
1.18909e-08	0.721968	0.977	0.773	0.000233277	LatLo	hg38-UBE2D1
1.19676e-08	0.732143	0.988	0.818	0.000234779	LatLo	hg38-FBLIM1
1.21807e-08	0.717847	1	0.955	0.000238961	LatLo	hg38-EFHD2
1.23128e-08	0.67361	1	1	0.000241553	LatLo	hg38-CAPNS1
1.23144e-08	0.632888	0.965	0.682	0.000241585	LatLo	hg38-EIF2AK4
1.24387e-08	0.711917	0.784	0.136	0.000244022	LatLo	hg38-CCL28
1.25595e-08	0.59834	1	1	0.000246392	LatLo	hg38-PSMA1.1
1.25731e-08	0.601076	1	1	0.000246659	LatLo	hg38-PSENEN
1.25896e-08	0.727561	1	1	0.000246982	LatLo	hg38-SRSF9
1.27025e-08	0.659494	1	1	0.000249198	LatLo	hg38-FAM96B
1.28112e-08	0.847656	1	1	0.000251329	LatLo	hg38-VAMP8
1.29048e-08	0.672946	0.988	1	0.000253167	LatLo	hg38-NAA10
1.33682e-08	0.732177	1	0.955	0.000262256	LatLo	hg38-SEC11A
1.33958e-08	0.664649	0.977	0.818	0.000262799	LatLo	hg38-DNAJC19
1.37241e-08	0.803437	1	1	0.000269239	LatLo	hg38-NEDD8
1.49881e-08	0.637998	1	1	0.000294037	LatLo	hg38-CSNK2B
1.52926e-08	0.714396	0.994	0.909	0.00030001	LatLo	hg38-AHNAK
1.55776e-08	0.755141	1	0.955	0.000305602	LatLo	hg38-VPS28
1.58443e-08	0.651935	0.994	0.955	0.000310834	LatLo	hg38-PTPN11
1.58653e-08	0.702295	0.994	0.909	0.000311246	LatLo	hg38-PAFAH1B3
1.60519e-08	0.640024	1	1	0.000314907	LatLo	hg38-UQCC2
1.62027e-08	0.666279	0.994	0.864	0.000317864	LatLo	hg38-CNN2
1.62258e-08	0.73814	0.994	0.955	0.000318318	LatLo	hg38-TMEM219
1.63039e-08	0.783661	0.988	0.818	0.000319849	LatLo	hg38-NTN4
1.66429e-08	0.65649	0.994	0.909	0.000326501	LatLo	hg38-PVRL2
1.66546e-08	0.712211	0.994	0.909	0.00032673	LatLo	hg38-FAM177A1
1.69825e-08	0.756826	0.901	0.591	0.000333163	LatLo	hg38-ADRB2
1.70348e-08	0.774539	0.994	0.955	0.000334188	LatLo	hg38-SPINT1
1.70939e-08	0.736739	1	1	0.000335348	LatLo	hg38-PSMC3
1.72415e-08	0.736739	1	1	0.000338244	LatLo	hg38-HNRNPAB
1.73766e-08	0.534948	0.971	0.909	0.000340894	LatLo	hg38-CUEDC2
1.74171e-08	0.618208	0.807	0.182	0.000341689	LatLo	hg38-MFSD3
1.77664e-08	0.841913	0.988	0.909	0.000348541	LatLo	hg38-SLC2A1
1.78342e-08	0.580714	0.994	1	0.000349871	LatLo	hg38-EIF2AK2
1.79343e-08	0.684758	1	0.955	0.000351835	LatLo	hg38-METTL5
1.79994e-08	0.627477	0.994	0.909	0.000353113	LatLo	hg38-SRP19
1.8024e-08	0.610304	0.953	0.682	0.000353595	LatLo	hg38-OSTF1
1.82292e-08	0.58467	0.994	1	0.00035762	LatLo	hg38-AIMP1
1.82534e-08	0.815332	0.988	0.864	0.000358095	LatLo	hg38-NCF2
1.84159e-08	0.649296	0.994	0.955	0.000361282	LatLo	hg38-DNAJC15
1.85962e-08	0.684726	0.982	0.818	0.00036482	LatLo	hg38-RAB34
1.89815e-08	0.575364	0.947	0.818	0.000372378	LatLo	hg38-TTC37
1.89953e-08	0.729881	1	1	0.00037265	LatLo	hg38-COMMD6
1.90492e-08	0.594765	0.959	0.773	0.000373706	LatLo	hg38-CASP6
1.90561e-08	0.828247	1	1	0.000373843	LatLo	hg38-SPINT2
1.91267e-08	0.614869	1	0.955	0.000375227	LatLo	hg38-SSNA1
1.93759e-08	1.56975	0.942	0.773	0.000380117	LatLo	hg38-ID1
1.94179e-08	0.478435	0.977	0.818	0.000380941	LatLo	hg38-NTPCR
1.95955e-08	0.684276	1	1	0.000384424	LatLo	hg38-RBM8A
1.98699e-08	0.673958	0.743	0.091	0.000389809	LatLo	hg38-BEND7
1.99063e-08	0.704147	0.965	0.682	0.000390522	LatLo	hg38-WWC1
2.00832e-08	0.656353	0.982	0.864	0.000393992	LatLo	hg38-DDR1
2.01694e-08	0.682447	0.965	0.864	0.000395684	LatLo	hg38-TRADD
2.02633e-08	0.548977	0.731	0.091	0.000397526	LatLo	hg38-SLC35E2B
2.02726e-08	0.582466	0.971	0.909	0.000397707	LatLo	hg38-SHARPIN
2.06557e-08	0.584053	0.977	0.818	0.000405224	LatLo	hg38-STX12
2.06565e-08	0.610176	0.807	0.136	0.00040524	LatLo	hg38-MEX3D
2.09869e-08	0.639317	0.807	0.182	0.000411721	LatLo	hg38-GBP6
2.11128e-08	0.707313	1	1	0.000414191	LatLo	hg38-MAP4
2.12324e-08	0.732668	1	1	0.000416536	LatLo	hg38-ROMO1
2.13594e-08	0.638817	1	1	0.000419029	LatLo	hg38-MRPL54
2.14366e-08	0.775877	1	1	0.000420544	LatLo	hg38-JUND
2.16233e-08	0.579468	0.737	0.091	0.000424206	LatLo	hg38-LRP11
2.17177e-08	0.829729	0.889	0.636	0.000426058	LatLo	hg38-VSTM2L
2.18216e-08	0.888179	0.994	0.909	0.000428096	LatLo	hg38-HEBP2
2.18581e-08	0.752332	0.994	0.864	0.000428813	LatLo	hg38-MARCKS
2.22027e-08	0.885246	0.906	0.545	0.000435573	LatLo	hg38-RHOV
2.23358e-08	0.688269	0.994	1	0.000438184	LatLo	hg38-TMEM14C
2.2536e-08	0.566498	0.994	1	0.000442111	LatLo	hg38-ADH5
2.26093e-08	0.757686	0.965	0.909	0.00044355	LatLo	hg38-DAPK3
2.26139e-08	0.691854	1	1	0.000443639	LatLo	hg38-PSMB1
2.28817e-08	0.625903	1	1	0.000448892	LatLo	hg38-MAP4K4
2.30935e-08	0.580614	0.982	0.955	0.000453048	LatLo	hg38-C11orf73
2.34106e-08	0.938027	0.982	0.864	0.000459268	LatLo	hg38-GLIPR1
2.34597e-08	0.947937	0.953	0.773	0.000460233	LatLo	hg38-PTGES
2.36154e-08	0.685244	0.807	0.182	0.000463288	LatLo	hg38-SYTL1
2.37796e-08	0.59776	0.988	0.955	0.000466509	LatLo	hg38-CTSA
2.40741e-08	0.654811	0.988	0.909	0.000472285	LatLo	hg38-BABAM1
2.41336e-08	0.686706	0.994	0.955	0.000473452	LatLo	hg38-TMBIM4
2.42985e-08	0.837716	0.994	0.909	0.000476689	LatLo	hg38-CAV2
2.44882e-08	0.68581	0.959	0.773	0.000480409	LatLo	hg38-GALNT3
2.44933e-08	0.644196	0.994	0.864	0.000480509	LatLo	hg38-CCDC50
2.45167e-08	0.712875	1	0.955	0.000480969	LatLo	hg38-FIS1
2.46289e-08	0.967584	0.924	0.727	0.000483169	LatLo	hg38-PDZK1IP1
2.48524e-08	0.669786	1	1	0.000487554	LatLo	hg38-COX5B
2.48876e-08	0.643905	1	1	0.000488245	LatLo	hg38-ATP5G3
2.49638e-08	0.508614	0.825	0.227	0.00048974	LatLo	hg38-FAM214B
2.49889e-08	0.671614	0.988	0.955	0.000490232	LatLo	hg38-PHB2
2.50277e-08	0.737911	0.977	0.864	0.000490994	LatLo	hg38-KLF3
2.52844e-08	0.690219	0.977	0.864	0.000496029	LatLo	hg38-CDC42BPB
2.54049e-08	0.516657	1	1	0.000498394	LatLo	hg38-DERL2
2.54116e-08	0.588436	0.766	0.136	0.000498525	LatLo	hg38-KCTD1
2.55123e-08	0.65409	0.988	0.955	0.0005005	LatLo	hg38-MPG
2.57332e-08	0.648908	0.977	0.955	0.000504834	LatLo	hg38-ARL3
2.57986e-08	0.724084	0.988	0.864	0.000506117	LatLo	hg38-LMO4
2.59137e-08	0.885804	1	0.909	0.000508376	LatLo	hg38-MGST1
2.59385e-08	0.575058	0.953	0.727	0.000508862	LatLo	hg38-LCMT1
2.60616e-08	0.669351	1	1	0.000511277	LatLo	hg38-HSBP1
2.66222e-08	0.630875	1	0.955	0.000522274	LatLo	hg38-TOMM7
2.71536e-08	0.686461	1	0.955	0.000532699	LatLo	hg38-CHMP2B
2.73178e-08	0.670587	1	1	0.000535921	LatLo	hg38-MAP2K2
2.74736e-08	0.739103	1	1	0.000538977	LatLo	hg38-DDX5
2.79242e-08	0.706562	1	1	0.000547817	LatLo	hg38-UQCRB
2.90445e-08	0.713537	0.977	0.955	0.000569796	LatLo	hg38-PLSCR1
2.98553e-08	0.559449	0.977	1	0.000585702	LatLo	hg38-HADHB
3.02721e-08	0.619781	1	0.955	0.000593878	LatLo	hg38-DCTN2
3.04117e-08	0.655523	1	1	0.000596616	LatLo	hg38-GNB2
3.05782e-08	0.80263	0.994	0.818	0.000599884	LatLo	hg38-GSN
3.09401e-08	0.71965	1	1	0.000606983	LatLo	hg38-KDELR1
3.1293e-08	0.879546	0.936	0.818	0.000613906	LatLo	hg38-NEDD9
3.16181e-08	0.842351	0.982	0.818	0.000620284	LatLo	hg38-KLF5
3.16247e-08	0.665583	0.959	0.818	0.000620414	LatLo	hg38-LINC00511
3.21023e-08	0.731703	1	1	0.000629783	LatLo	hg38-VDAC2
3.21292e-08	1.06743	1	1	0.000630311	LatLo	hg38-HLA-B
3.28342e-08	0.700126	0.994	1	0.000644142	LatLo	hg38-COPB1
3.28427e-08	0.733319	1	1	0.000644308	LatLo	hg38-GNB2L1
3.33366e-08	0.640353	0.988	0.864	0.000653997	LatLo	hg38-PCBD1
3.34712e-08	0.535225	0.965	0.864	0.000656638	LatLo	hg38-TWF2
3.37035e-08	1.1828	0.988	0.818	0.000661194	LatLo	hg38-IFI6
3.4181e-08	0.615283	0.947	0.682	0.000670563	LatLo	hg38-ARRDC1
3.43502e-08	0.674156	1	0.955	0.000673881	LatLo	hg38-MRPL40
3.48027e-08	0.575496	1	0.864	0.00068276	LatLo	hg38-JOSD2
3.49117e-08	0.358936	0.988	0.864	0.000684898	LatLo	hg38-CREB3
3.5131e-08	0.726422	0.936	0.682	0.000689201	LatLo	hg38-HTATSF1
3.5822e-08	0.612977	0.977	0.773	0.000702756	LatLo	hg38-ARL8A
3.59811e-08	0.591111	0.994	0.955	0.000705878	LatLo	hg38-MESDC2
3.60717e-08	0.741073	1	1	0.000707654	LatLo	hg38-RPS6
3.61604e-08	0.883236	0.953	0.818	0.000709394	LatLo	hg38-NMB
3.70654e-08	0.661624	1	1	0.000727149	LatLo	hg38-NAA20
3.71467e-08	0.799604	0.737	0.091	0.000728743	LatLo	hg38-MB
3.75088e-08	0.931816	0.965	0.818	0.000735848	LatLo	hg38-FBXO32
3.77769e-08	0.859916	0.988	0.818	0.000741107	LatLo	hg38-MUC4
3.79352e-08	0.858499	0.982	0.773	0.000744213	LatLo	hg38-DHRS3
3.83108e-08	0.591289	0.76	0.136	0.000751581	LatLo	hg38-SLC44A3
3.93454e-08	0.700413	1	1	0.000771878	LatLo	hg38-SYPL1
3.94726e-08	0.546498	0.936	0.727	0.000774373	LatLo	hg38-TATDN1
3.94746e-08	0.798321	0.994	0.955	0.000774412	LatLo	hg38-C4orf48
3.96981e-08	0.519124	0.959	0.636	0.000778797	LatLo	hg38-RCN1
3.99888e-08	0.521404	0.994	1	0.0007845	LatLo	hg38-COMMD1
4.00299e-08	0.646926	1	1	0.000785306	LatLo	hg38-REEP3
4.01155e-08	0.675287	0.924	0.591	0.000786986	LatLo	hg38-RRP1
4.0738e-08	0.762594	1	1	0.000799198	LatLo	hg38-EIF5A
4.13602e-08	0.532171	0.953	0.636	0.000811405	LatLo	hg38-EHD4
4.17217e-08	0.495694	0.982	0.727	0.000818497	LatLo	hg38-MARCH2
4.19955e-08	0.694373	0.988	0.909	0.000823867	LatLo	hg38-GSTK1
4.217e-08	0.696966	1	0.955	0.000827292	LatLo	hg38-FAM50A
4.23394e-08	0.574306	0.977	0.955	0.000830615	LatLo	hg38-GARS
4.25731e-08	0.583411	0.982	0.909	0.000835199	LatLo	hg38-MFF
4.29142e-08	0.554914	0.789	0.182	0.00084189	LatLo	hg38-SEC16A
4.34594e-08	0.629125	0.947	0.727	0.000852586	LatLo	hg38-ECE1
4.48485e-08	0.594371	0.725	0.091	0.000879837	LatLo	hg38-TRIM8
4.49975e-08	0.645234	0.994	0.909	0.00088276	LatLo	hg38-RALY
4.54963e-08	0.681746	0.994	0.909	0.000892547	LatLo	hg38-CYTH2
4.58681e-08	0.680121	1	1	0.000899841	LatLo	hg38-LSM7
4.58899e-08	0.515999	0.953	0.818	0.000900267	LatLo	hg38-MPZL1
4.66183e-08	0.838809	0.971	0.864	0.000914559	LatLo	hg38-FDFT1
4.66378e-08	0.6053	0.953	0.727	0.000914941	LatLo	hg38-PHC2
4.76129e-08	0.57233	1	0.955	0.00093407	LatLo	hg38-MTCH2
4.76406e-08	0.89573	0.994	0.955	0.000934613	LatLo	hg38-C19orf33
4.78639e-08	0.770051	1	1	0.000938995	LatLo	hg38-SMS
4.8082e-08	0.629125	0.947	0.773	0.000943273	LatLo	hg38-LIMK2
4.82822e-08	0.720277	0.988	0.864	0.0009472	LatLo	hg38-APEX1
4.85732e-08	0.705791	1	1	0.000952909	LatLo	hg38-RPL6
4.88971e-08	0.615063	0.947	0.636	0.000959263	LatLo	hg38-TSPAN15
4.89968e-08	0.981032	0.988	0.773	0.00096122	LatLo	hg38-CYR61
4.92375e-08	0.692576	0.924	0.636	0.00096594	LatLo	hg38-LACTB2
4.9549e-08	0.585829	1	1	0.000972053	LatLo	hg38-CCT6A
5.01008e-08	0.80201	1	1	0.000982878	LatLo	hg38-YWHAQ
5.01918e-08	0.618342	1	1	0.000984663	LatLo	hg38-NDUFB8
5.07538e-08	0.677995	1	1	0.000995688	LatLo	hg38-SUMO2
5.11355e-08	0.606586	0.912	0.682	0.00100318	LatLo	hg38-MPHOSPH6
5.22227e-08	0.888007	0.988	0.864	0.00102451	LatLo	hg38-LY6E
5.24473e-08	0.886131	1	1	0.00102891	LatLo	hg38-PFN1
5.25372e-08	0.499103	0.953	0.727	0.00103067	LatLo	hg38-CDC42EP5
5.28987e-08	0.712999	1	0.955	0.00103777	LatLo	hg38-PSAP
5.32067e-08	0.546887	1	1	0.00104381	LatLo	hg38-HAX1
5.32878e-08	0.723655	1	1	0.0010454	LatLo	hg38-RPS27A
5.40894e-08	0.531423	1	0.955	0.00106113	LatLo	hg38-DYNC1H1
5.49692e-08	0.536307	0.953	0.773	0.00107839	LatLo	hg38-CHID1
5.51591e-08	0.541916	0.994	0.955	0.00108211	LatLo	hg38-RAB18
5.55888e-08	0.875431	0.994	0.818	0.00109054	LatLo	hg38-RAB32
5.57325e-08	0.526817	1	1	0.00109336	LatLo	hg38-C11orf58
5.58011e-08	0.606785	0.819	0.227	0.00109471	LatLo	hg38-WHAMM
5.60195e-08	0.634527	1	1	0.00109899	LatLo	hg38-NDUFA6
5.64824e-08	0.589523	1	1	0.00110807	LatLo	hg38-COX4I1
5.66524e-08	0.742587	0.971	0.818	0.00111141	LatLo	hg38-TNS4
5.67159e-08	0.683746	1	0.955	0.00111265	LatLo	hg38-THOC7
5.68998e-08	0.567504	1	0.955	0.00111626	LatLo	hg38-SIVA1
5.75892e-08	0.710455	1	1	0.00112978	LatLo	hg38-CD81
5.76729e-08	0.715279	0.988	0.864	0.00113143	LatLo	hg38-SDC4
5.79341e-08	0.559449	0.988	1	0.00113655	LatLo	hg38-PSMG2
5.80093e-08	0.55128	0.971	0.773	0.00113803	LatLo	hg38-TNFAIP1
5.81042e-08	0.657429	1	1	0.00113989	LatLo	hg38-CHURC1
5.86027e-08	0.699731	0.971	0.818	0.00114967	LatLo	hg38-MRPS26
5.9015e-08	0.552767	0.977	0.864	0.00115776	LatLo	hg38-CORO1B
5.95296e-08	0.831576	0.994	0.864	0.00116785	LatLo	hg38-CDH1
5.99423e-08	0.639508	0.988	1	0.00117595	LatLo	hg38-RPS4Y1
6.01015e-08	0.522839	0.959	0.773	0.00117907	LatLo	hg38-CETN2
6.06705e-08	0.695725	1	1	0.00119023	LatLo	hg38-RAB10
6.07183e-08	0.57646	0.994	0.864	0.00119117	LatLo	hg38-ILK
6.13401e-08	0.654526	0.977	0.682	0.00120337	LatLo	hg38-ADAM15
6.3577e-08	0.860356	1	1	0.00124725	LatLo	hg38-ITGB1
6.63545e-08	0.753701	1	1	0.00130174	LatLo	hg38-TUBB4B
6.6814e-08	0.577798	0.813	0.182	0.00131076	LatLo	hg38-HDAC8
6.69914e-08	0.598908	1	0.955	0.00131424	LatLo	hg38-NAP1L4
6.72295e-08	0.588436	0.754	0.136	0.00131891	LatLo	hg38-PPP2R5B
6.81342e-08	0.649934	0.994	1	0.00133666	LatLo	hg38-ATP5H
6.83825e-08	0.311128	0.994	0.864	0.00134153	LatLo	hg38-FSTL3
6.85123e-08	0.571764	1	1	0.00134407	LatLo	hg38-GTF3A
6.93489e-08	0.52425	0.988	0.955	0.00136049	LatLo	hg38-CPNE1
6.9443e-08	0.658521	0.994	0.909	0.00136233	LatLo	hg38-CFDP1
6.96914e-08	0.683405	1	0.864	0.00136721	LatLo	hg38-SPTAN1
7.0695e-08	0.590795	1	1	0.0013869	LatLo	hg38-UBE2H
7.0962e-08	0.73722	0.994	0.864	0.00139213	LatLo	hg38-FNBP1L
7.35144e-08	0.591753	0.959	0.682	0.00144221	LatLo	hg38-ARF6
7.39408e-08	0.727633	1	1	0.00145057	LatLo	hg38-ARPC1A
7.42051e-08	0.700323	1	1	0.00145576	LatLo	hg38-BAG1
7.46947e-08	0.430807	0.93	0.636	0.00146536	LatLo	hg38-ANKRD9
7.5084e-08	0.650293	0.988	0.864	0.001473	LatLo	hg38-CDCP1
7.51539e-08	0.698437	1	0.909	0.00147437	LatLo	hg38-SSR2
7.56764e-08	0.55693	0.994	0.955	0.00148462	LatLo	hg38-DNAJA2
7.736e-08	0.637793	1	1	0.00151765	LatLo	hg38-BLOC1S1
7.84727e-08	0.684828	0.719	0.091	0.00153948	LatLo	hg38-TFCP2L1
7.85298e-08	0.671614	1	1	0.0015406	LatLo	hg38-CHMP2A
7.919e-08	0.67024	1	1	0.00155355	LatLo	hg38-ATP5O
8.0323e-08	0.625774	1	1	0.00157578	LatLo	hg38-PPP4C
8.08063e-08	0.479181	0.982	0.864	0.00158526	LatLo	hg38-PIN4
8.09814e-08	0.988712	0.971	0.909	0.00158869	LatLo	hg38-CCDC80
8.24231e-08	0.520588	0.977	0.773	0.00161698	LatLo	hg38-TJP2
8.27934e-08	0.655947	0.953	0.773	0.00162424	LatLo	hg38-LARP1
8.28234e-08	0.62225	0.813	0.227	0.00162483	LatLo	hg38-TMEM51
8.3166e-08	0.750406	0.784	0.182	0.00163155	LatLo	hg38-B3GALT5
8.32211e-08	0.647556	1	0.955	0.00163263	LatLo	hg38-CNPY2
8.3509e-08	0.609321	0.971	0.682	0.00163828	LatLo	hg38-CBX1
8.42813e-08	0.754116	0.994	0.909	0.00165343	LatLo	hg38-EHF
8.451e-08	0.58161	0.947	0.636	0.00165792	LatLo	hg38-SCCPDH
8.65242e-08	0.735259	1	1	0.00169743	LatLo	hg38-RPS21
9.03966e-08	0.559305	1	1	0.0017734	LatLo	hg38-GSPT1
9.14965e-08	0.714222	1	0.909	0.00179498	LatLo	hg38-CLIP1
9.15908e-08	0.623199	1	1	0.00179683	LatLo	hg38-RPL8
9.18863e-08	0.526561	0.737	0.136	0.00180263	LatLo	hg38-REEP4
9.21769e-08	0.559804	1	1	0.00180833	LatLo	hg38-WDR1
9.21895e-08	0.718829	1	1	0.00180857	LatLo	hg38-NDUFA4
9.24516e-08	0.68961	0.977	0.773	0.00181372	LatLo	hg38-TRIM29
9.263e-08	0.650927	0.994	0.955	0.00181722	LatLo	hg38-CHMP4B
9.29268e-08	0.697228	1	1	0.00182304	LatLo	hg38-TPM3
9.31652e-08	0.542766	0.942	0.682	0.00182771	LatLo	hg38-DNPEP
9.33258e-08	0.878384	0.994	0.955	0.00183087	LatLo	hg38-GPRC5A
9.46909e-08	0.629085	1	0.955	0.00185765	LatLo	hg38-YBX3
9.50915e-08	0.556175	1	1	0.0018655	LatLo	hg38-NAE1
9.61675e-08	0.565125	0.994	0.955	0.00188661	LatLo	hg38-SURF1
9.77978e-08	0.638817	0.959	0.773	0.0019186	LatLo	hg38-NBL1
9.87893e-08	0.942669	0.994	0.864	0.00193805	LatLo	hg38-EDN1
1.00026e-07	0.563945	0.994	0.864	0.00196232	LatLo	hg38-MVP
1.00872e-07	0.560234	1	1	0.0019789	LatLo	hg38-TMEM258
1.00962e-07	0.628072	0.977	0.818	0.00198067	LatLo	hg38-RPAIN
1.0251e-07	0.684896	0.994	0.955	0.00201103	LatLo	hg38-METTL9
1.02546e-07	0.606509	0.971	0.773	0.00201174	LatLo	hg38-DNTTIP1
1.03274e-07	0.529596	0.737	0.136	0.00202602	LatLo	hg38-RFWD2
1.03922e-07	0.574047	1	1	0.00203874	LatLo	hg38-CLPP
1.04343e-07	0.63728	1	1	0.002047	LatLo	hg38-TXNL4A
1.04441e-07	0.732489	0.994	0.955	0.00204892	LatLo	hg38-EIF5B
1.04691e-07	0.712306	0.918	0.591	0.00205383	LatLo	hg38-MDFI
1.05287e-07	0.712827	1	1	0.00206551	LatLo	hg38-SERF2
1.0559e-07	0.517819	0.994	0.955	0.00207146	LatLo	hg38-VIMP
1.0617e-07	0.732267	1	0.955	0.00208285	LatLo	hg38-PSME1
1.06244e-07	0.860976	0.994	0.955	0.00208429	LatLo	hg38-PLAUR
1.07754e-07	0.538329	1	0.909	0.00211392	LatLo	hg38-VGLL4
1.07768e-07	0.611967	0.994	0.909	0.00211419	LatLo	hg38-AP2B1
1.08203e-07	0.484296	0.766	0.182	0.00212273	LatLo	hg38-TMEM191B
1.08705e-07	0.413232	1	0.818	0.00213257	LatLo	hg38-N4BP1
1.0876e-07	0.684009	1	1	0.00213365	LatLo	hg38-CHCHD1
1.09115e-07	0.594454	1	0.909	0.00214061	LatLo	hg38-NUTF2
1.09227e-07	0.569018	0.772	0.182	0.00214281	LatLo	hg38-EPB41L4A
1.09641e-07	0.548746	1	1	0.00215093	LatLo	hg38-PAK2
1.10124e-07	0.631068	0.942	0.591	0.0021604	LatLo	hg38-MLXIP
1.11836e-07	0.607128	0.971	0.909	0.00219399	LatLo	hg38-RSU1
1.12379e-07	0.347274	0.953	0.773	0.00220465	LatLo	hg38-LSM10
1.12487e-07	0.639925	1	1	0.00220677	LatLo	hg38-PRRC2C
1.16616e-07	0.649061	0.936	0.636	0.00228777	LatLo	hg38-SESTD1
1.16765e-07	0.62262	1	1	0.0022907	LatLo	hg38-SNRPG
1.17988e-07	0.549216	0.772	0.182	0.0023147	LatLo	hg38-SDSL
1.18267e-07	0.593023	1	1	0.00232015	LatLo	hg38-ATP6V1F
1.20805e-07	0.569995	1	0.909	0.00236995	LatLo	hg38-FIBP
1.20823e-07	0.526561	0.737	0.136	0.00237031	LatLo	hg38-PPP2R3A
1.23402e-07	0.552069	0.971	0.818	0.00242089	LatLo	hg38-CISD3
1.23557e-07	0.554016	0.982	0.909	0.00242395	LatLo	hg38-HSPB11
1.24465e-07	0.541693	0.988	0.955	0.00244176	LatLo	hg38-CD2BP2
1.2544e-07	0.666742	0.971	0.955	0.00246088	LatLo	hg38-DDX1
1.26414e-07	0.552069	0.918	0.636	0.00247999	LatLo	hg38-JKAMP
1.26567e-07	0.613129	0.942	0.591	0.00248299	LatLo	hg38-ERGIC1
1.26637e-07	0.626246	0.994	0.955	0.00248437	LatLo	hg38-NCOR1
1.2671e-07	0.535834	0.965	0.818	0.00248579	LatLo	hg38-PLEKHA5
1.26826e-07	0.639885	0.673	0.045	0.00248806	LatLo	hg38-TEAD2
1.2706e-07	0.559449	0.737	0.136	0.00249266	LatLo	hg38-CAPN13
1.27323e-07	0.557956	0.988	0.864	0.00249782	LatLo	hg38-BACE2
1.28167e-07	0.519559	0.942	0.727	0.00251438	LatLo	hg38-MARK3
1.28887e-07	0.590058	0.959	0.727	0.00252851	LatLo	hg38-MGST2
1.29295e-07	0.573443	0.702	0.091	0.00253652	LatLo	hg38-RNF207
1.29305e-07	0.680834	1	1	0.0025367	LatLo	hg38-COX6B1
1.30239e-07	0.655128	0.994	1	0.00255502	LatLo	hg38-USP14
1.30346e-07	0.607638	0.994	0.864	0.00255714	LatLo	hg38-TMEM132A
1.3132e-07	0.445191	0.982	0.818	0.00257625	LatLo	hg38-FSCN1
1.3204e-07	0.546764	0.982	1	0.00259037	LatLo	hg38-CHCHD5
1.33111e-07	0.680719	1	0.955	0.00261138	LatLo	hg38-BLVRB
1.33769e-07	0.547492	0.994	1	0.00262429	LatLo	hg38-FAM204A
1.33971e-07	0.563081	0.988	1	0.00262825	LatLo	hg38-UCHL3
1.35794e-07	0.626859	0.977	0.864	0.002664	LatLo	hg38-DYNLT3
1.36176e-07	0.646145	0.994	0.955	0.00267149	LatLo	hg38-C8orf59
1.36448e-07	1.01287	0.982	0.864	0.00267684	LatLo	hg38-C3
1.37223e-07	0.614518	1	1	0.00269204	LatLo	hg38-C14orf166
1.3923e-07	0.595656	0.994	0.955	0.00273142	LatLo	hg38-ESD
1.4097e-07	0.54242	0.801	0.182	0.00276555	LatLo	hg38-PLEKHA2
1.41985e-07	0.613129	0.895	0.727	0.00278547	LatLo	hg38-FOSL2
1.42244e-07	0.57646	0.702	0.091	0.00279055	LatLo	hg38-PLEKHG3
1.42324e-07	0.648191	0.982	0.864	0.00279211	LatLo	hg38-MYO1E
1.43526e-07	0.628957	0.977	0.864	0.00281569	LatLo	hg38-COMTD1
1.439e-07	0.621884	0.942	0.636	0.00282302	LatLo	hg38-STK38L
1.45284e-07	0.910241	0.982	0.864	0.00285018	LatLo	hg38-GLUL
1.46113e-07	0.595059	0.942	0.682	0.00286644	LatLo	hg38-TCIRG1
1.47173e-07	0.558694	0.994	0.955	0.00288724	LatLo	hg38-PLEKHJ1
1.49554e-07	0.545139	0.977	0.955	0.00293396	LatLo	hg38-UROS
1.50319e-07	0.738753	0.994	0.909	0.00294897	LatLo	hg38-S100A13
1.50832e-07	0.667185	1	1	0.00295902	LatLo	hg38-RPS14
1.52223e-07	0.526093	0.766	0.182	0.00298632	LatLo	hg38-QDPR
1.53998e-07	0.403103	0.977	0.773	0.00302114	LatLo	hg38-AKR7A2
1.54773e-07	0.624676	0.994	0.818	0.00303633	LatLo	hg38-TSPAN14
1.57165e-07	0.634502	0.965	0.864	0.00308327	LatLo	hg38-ZFYVE21
1.58082e-07	0.583411	0.994	0.909	0.00310125	LatLo	hg38-FAM120A
1.59771e-07	0.587496	1	0.909	0.00313439	LatLo	hg38-STRA13
1.60004e-07	0.761203	1	1	0.00313896	LatLo	hg38-KTN1
1.61047e-07	0.564339	1	1	0.00315942	LatLo	hg38-FKBP2
1.63383e-07	0.531924	0.766	0.182	0.00320525	LatLo	hg38-MIEF2
1.64529e-07	0.663632	0.994	0.909	0.00322773	LatLo	hg38-RAB13
1.66606e-07	0.669797	0.988	0.909	0.00326847	LatLo	hg38-NAMPT
1.6661e-07	0.533376	0.696	0.091	0.00326855	LatLo	hg38-P2RY2
1.66904e-07	0.590775	1	1	0.00327433	LatLo	hg38-ANAPC16
1.67219e-07	0.658612	1	1	0.00328049	LatLo	hg38-NME1
1.67584e-07	0.702891	0.93	0.636	0.00328767	LatLo	hg38-SYTL2
1.68562e-07	0.716644	1	1	0.00330686	LatLo	hg38-GUK1
1.69795e-07	0.673958	0.982	0.818	0.00333104	LatLo	hg38-HES2
1.70119e-07	0.636445	0.971	0.909	0.00333739	LatLo	hg38-MISP
1.70689e-07	0.58737	0.994	1	0.00334857	LatLo	hg38-HP1BP3
1.70858e-07	0.562013	0.994	0.955	0.0033519	LatLo	hg38-TMEM141
1.72666e-07	0.514328	0.994	0.909	0.00338736	LatLo	hg38-MRPL11
1.74363e-07	0.700228	1	1	0.00342065	LatLo	hg38-TBCB
1.7449e-07	0.555535	0.988	0.909	0.00342315	LatLo	hg38-APOA1BP
1.75179e-07	0.526093	0.76	0.136	0.00343667	LatLo	hg38-DAB2IP
1.75348e-07	0.661864	0.982	0.864	0.00343998	LatLo	hg38-FNDC3B
1.77259e-07	0.572436	0.947	0.727	0.00347746	LatLo	hg38-EMC2
1.77842e-07	0.623856	1	1	0.0034889	LatLo	hg38-MZT2B
1.77844e-07	0.723387	0.947	0.727	0.00348894	LatLo	hg38-BIK
1.79174e-07	0.635944	1	1	0.00351504	LatLo	hg38-SSR3
1.81221e-07	0.632428	0.965	0.864	0.00355519	LatLo	hg38-CCPG1
1.85106e-07	0.528062	1	1	0.0036314	LatLo	hg38-TCF25
1.86764e-07	0.564339	0.977	0.909	0.00366394	LatLo	hg38-MTX1
1.8692e-07	0.550524	0.988	0.773	0.003667	LatLo	hg38-C1GALT1
1.87039e-07	0.80834	1	1	0.00366934	LatLo	hg38-ENO1
1.8749e-07	0.833947	0.965	0.773	0.00367817	LatLo	hg38-GALNT5
1.89058e-07	0.771886	1	0.955	0.00370894	LatLo	hg38-TMOD3
1.90043e-07	0.581468	0.988	0.909	0.00372826	LatLo	hg38-EBPL
1.92267e-07	0.434286	0.977	0.909	0.0037719	LatLo	hg38-STAT3
1.93598e-07	0.476588	0.789	0.227	0.00379801	LatLo	hg38-GUF1
1.97443e-07	0.705529	0.667	0.045	0.00387343	LatLo	hg38-SEMA4B
1.97445e-07	0.584858	0.947	0.636	0.00387348	LatLo	hg38-RBPMS
1.98682e-07	0.599365	0.766	0.182	0.00389775	LatLo	hg38-RCAN1
1.99039e-07	0.640622	0.982	0.864	0.00390474	LatLo	hg38-ERBB2IP
2.0056e-07	0.509299	0.942	0.682	0.00393459	LatLo	hg38-RNPEP
2.02031e-07	0.775363	1	1	0.00396345	LatLo	hg38-RALA
2.02297e-07	0.544376	0.971	0.909	0.00396867	LatLo	hg38-MAZ
2.02864e-07	0.505745	0.789	0.227	0.00397979	LatLo	hg38-ENOSF1
2.04758e-07	0.523898	0.69	0.091	0.00401694	LatLo	hg38-PTPRU
2.04795e-07	0.583131	0.795	0.227	0.00401768	LatLo	hg38-PLCD3
2.06709e-07	0.679336	1	1	0.00405522	LatLo	hg38-CLTA
2.07497e-07	0.780451	0.959	0.727	0.00407067	LatLo	hg38-CNTNAP2
2.08078e-07	0.611585	0.982	0.955	0.00408208	LatLo	hg38-PET100
2.08745e-07	0.556575	0.936	0.682	0.00409517	LatLo	hg38-MAPKAPK2
2.1048e-07	0.553549	0.731	0.136	0.00412919	LatLo	hg38-COQ2
2.13555e-07	0.681527	0.912	0.636	0.00418952	LatLo	hg38-TAP1
2.13631e-07	0.647544	0.977	0.909	0.004191	LatLo	hg38-CD55
2.1473e-07	0.485843	0.988	0.773	0.00421256	LatLo	hg38-MIDN
2.1736e-07	0.533778	0.965	0.818	0.00426417	LatLo	hg38-PSMG3
2.17793e-07	0.572648	1	0.955	0.00427267	LatLo	hg38-CANX
2.17815e-07	0.624549	1	0.955	0.00427309	LatLo	hg38-ITM2B
2.17962e-07	0.619929	1	1	0.00427597	LatLo	hg38-SF3B2
2.18631e-07	0.547945	0.947	0.773	0.0042891	LatLo	hg38-MVB12A
2.1866e-07	0.486804	0.982	0.909	0.00428967	LatLo	hg38-DHPS
2.2154e-07	0.841941	0.994	0.909	0.00434618	LatLo	hg38-SLPI
2.21656e-07	0.591289	0.725	0.136	0.00434846	LatLo	hg38-SYNE4
2.22721e-07	0.519443	0.965	0.727	0.00436934	LatLo	hg38-ERP44
2.24553e-07	0.605762	0.994	1	0.00440527	LatLo	hg38-CAPZA2
2.25363e-07	0.57646	0.977	0.818	0.00442118	LatLo	hg38-DUSP23
2.27141e-07	0.57646	0.988	0.955	0.00445604	LatLo	hg38-SLC39A1
2.2783e-07	0.609148	1	1	0.00446956	LatLo	hg38-EIF1AX
2.3143e-07	0.609321	0.953	0.727	0.00454019	LatLo	hg38-CORO1C
2.33499e-07	0.568876	0.994	0.864	0.00458078	LatLo	hg38-PTPMT1
2.33616e-07	0.748539	1	1	0.00458308	LatLo	hg38-RPL13A
2.33681e-07	0.654409	1	0.955	0.00458435	LatLo	hg38-DBI
2.39832e-07	0.456758	0.994	1	0.00470502	LatLo	hg38-POLR2I
2.42182e-07	0.569304	0.953	0.773	0.00475112	LatLo	hg38-RPN1
2.42538e-07	0.493401	0.754	0.182	0.0047581	LatLo	hg38-MIRLET7BHG
2.44028e-07	0.623528	0.76	0.182	0.00478734	LatLo	hg38-LIMCH1
2.45872e-07	0.67334	1	1	0.00482351	LatLo	hg38-RPL24
2.49278e-07	0.769546	0.994	0.909	0.00489033	LatLo	hg38-CYBA
2.49748e-07	0.760247	1	1	0.00489955	LatLo	hg38-XRCC5
2.51056e-07	0.624459	1	0.955	0.00492521	LatLo	hg38-DYNC1I2
2.52374e-07	0.667138	1	0.955	0.00495107	LatLo	hg38-VTI1B
2.52624e-07	0.544634	0.871	0.364	0.00495597	LatLo	hg38-RAC3
2.54326e-07	0.69985	1	0.955	0.00498936	LatLo	hg38-MANF
2.56669e-07	0.558904	0.789	0.227	0.00503534	LatLo	hg38-DLG3
2.58012e-07	0.544767	1	1	0.00506167	LatLo	hg38-PSMD4
2.58082e-07	0.583321	0.936	0.682	0.00506306	LatLo	hg38-LINC00116
2.60082e-07	0.47625	0.988	0.818	0.00510229	LatLo	hg38-GBP3
2.61342e-07	0.939503	0.994	0.909	0.00512701	LatLo	hg38-CKB
2.63639e-07	0.55685	0.994	0.955	0.00517207	LatLo	hg38-HSPA4
2.64668e-07	0.538005	1	1	0.00519226	LatLo	hg38-BSG
2.66298e-07	0.500099	0.947	0.636	0.00522424	LatLo	hg38-TMEM261
2.69456e-07	1.06189	0.971	0.818	0.00528619	LatLo	hg38-CTGF
2.70328e-07	0.439527	0.988	0.909	0.0053033	LatLo	hg38-CD9
2.70932e-07	0.599965	1	1	0.00531514	LatLo	hg38-SNRPD3
2.71332e-07	0.528874	0.918	0.636	0.00532298	LatLo	hg38-IARS2
2.7375e-07	0.512578	0.971	0.682	0.00537043	LatLo	hg38-HDGFRP2
2.74563e-07	0.583321	0.819	0.227	0.00538637	LatLo	hg38-GPR115
2.77427e-07	0.644336	0.918	0.636	0.00544257	LatLo	hg38-AHR
2.83099e-07	0.732052	1	1	0.00555384	LatLo	hg38-PGK1
2.85522e-07	0.519857	1	0.955	0.00560137	LatLo	hg38-LRP10
2.85609e-07	0.523337	0.988	0.864	0.00560309	LatLo	hg38-MRPL17
2.87872e-07	0.612361	0.988	0.955	0.00564747	LatLo	hg38-ASCC3
2.88943e-07	0.541183	0.994	0.955	0.00566848	LatLo	hg38-HMOX2
2.91389e-07	0.632995	0.988	0.909	0.00571647	LatLo	hg38-IFI27L2
2.92408e-07	0.600359	1	1	0.00573647	LatLo	hg38-UBA52
2.96419e-07	0.601493	0.994	1	0.00581515	LatLo	hg38-NHP2
2.99038e-07	0.583196	0.912	0.727	0.00586653	LatLo	hg38-FAIM
2.99188e-07	0.844211	0.994	0.864	0.00586948	LatLo	hg38-AHNAK2
3.01245e-07	0.541207	0.965	0.727	0.00590983	LatLo	hg38-NPDC1
3.06187e-07	0.622147	0.965	0.773	0.00600678	LatLo	hg38-PNKD
3.06775e-07	0.542766	0.971	0.773	0.00601832	LatLo	hg38-KDM1A
3.07436e-07	0.473746	1	1	0.00603127	LatLo	hg38-NDUFC1
3.10766e-07	0.529013	0.754	0.182	0.00609661	LatLo	hg38-KDF1
3.11173e-07	0.467673	0.784	0.227	0.0061046	LatLo	hg38-KLC2
3.11279e-07	0.571487	0.982	0.864	0.00610667	LatLo	hg38-LRRC8A
3.1265e-07	0.771673	0.982	0.864	0.00613358	LatLo	hg38-TINAGL1
3.15702e-07	0.556175	0.784	0.182	0.00619344	LatLo	hg38-MNT
3.16891e-07	0.698784	1	1	0.00621677	LatLo	hg38-TAX1BP1
3.18642e-07	0.544473	1	0.955	0.00625111	LatLo	hg38-CARHSP1
3.18783e-07	0.603626	0.988	0.909	0.00625388	LatLo	hg38-PKP3
3.1926e-07	0.453506	0.994	0.955	0.00626323	LatLo	hg38-CYB5R3
3.22072e-07	0.563784	0.942	0.727	0.0063184	LatLo	hg38-PIGT
3.25496e-07	0.687352	1	1	0.00638559	LatLo	hg38-C9orf16
3.26166e-07	0.536459	1	1	0.00639872	LatLo	hg38-MRPL51
3.26592e-07	0.539646	0.971	0.591	0.00640708	LatLo	hg38-WDR46
3.30842e-07	0.675948	1	1	0.00649046	LatLo	hg38-ATP5J2
3.31164e-07	0.566667	1	1	0.00649677	LatLo	hg38-THRAP3
3.31862e-07	0.753558	0.994	0.955	0.00651046	LatLo	hg38-STK17A
3.32079e-07	0.668124	0.971	0.864	0.00651472	LatLo	hg38-PORCN
3.32251e-07	0.696303	0.994	0.818	0.00651809	LatLo	hg38-CDH3
3.33678e-07	0.506052	0.813	0.227	0.0065461	LatLo	hg38-PIGS
3.33714e-07	0.69787	0.977	0.864	0.00654681	LatLo	hg38-PSMB8
3.33787e-07	0.532171	1	1	0.00654823	LatLo	hg38-EEF2
3.35134e-07	0.486028	1	0.909	0.00657466	LatLo	hg38-UGP2
3.36451e-07	0.673377	1	1	0.0066005	LatLo	hg38-RPL5
3.37016e-07	0.651678	1	1	0.00661158	LatLo	hg38-NDUFA11
3.39423e-07	0.625594	0.994	0.955	0.0066588	LatLo	hg38-RIOK3
3.40796e-07	0.502423	0.749	0.182	0.00668574	LatLo	hg38-RTKN
3.4084e-07	0.755292	0.994	0.955	0.00668661	LatLo	hg38-DLG1
3.4132e-07	0.496543	0.965	0.727	0.00669601	LatLo	hg38-GALNT2
3.41985e-07	0.614799	1	1	0.00670906	LatLo	hg38-KHDRBS1
3.43229e-07	0.710794	0.942	0.682	0.00673346	LatLo	hg38-IL1R1
3.45111e-07	0.525801	0.977	0.727	0.00677038	LatLo	hg38-IER5
3.46533e-07	0.711669	0.977	0.864	0.00679829	LatLo	hg38-ZFP36L2
3.52862e-07	0.690753	1	1	0.00692245	LatLo	hg38-MTDH
3.5311e-07	0.499513	0.988	0.909	0.00692732	LatLo	hg38-ARL2
3.54819e-07	0.566419	1	0.955	0.00696083	LatLo	hg38-RAD23A
3.55591e-07	0.502554	0.953	0.773	0.00697598	LatLo	hg38-VPS36
3.55976e-07	0.571578	0.942	0.727	0.00698354	LatLo	hg38-MPST
3.55992e-07	0.614506	1	1	0.00698386	LatLo	hg38-YWHAE
3.56159e-07	0.510376	0.994	0.955	0.00698712	LatLo	hg38-NDUFAF3
3.56501e-07	0.598589	0.971	0.864	0.00699385	LatLo	hg38-RASSF7
3.56842e-07	0.58009	1	1	0.00700053	LatLo	hg38-COX6C
3.63093e-07	0.511247	0.713	0.136	0.00712315	LatLo	hg38-TOM1L1
3.65774e-07	0.57732	0.994	1	0.00717575	LatLo	hg38-STAU1
3.68018e-07	0.592822	0.982	0.955	0.00721978	LatLo	hg38-CMAS
3.6979e-07	0.621032	1	1	0.00725454	LatLo	hg38-NDUFA13
3.69801e-07	0.654704	0.971	0.773	0.00725476	LatLo	hg38-SMAD3
3.71944e-07	0.440555	0.942	0.682	0.0072968	LatLo	hg38-NR2F2
3.72948e-07	0.570418	0.959	0.682	0.00731649	LatLo	hg38-DCXR
3.73344e-07	0.867788	0.988	0.864	0.00732425	LatLo	hg38-ITGB6
3.76577e-07	0.579828	0.719	0.136	0.00738769	LatLo	hg38-KIAA1211L
3.78056e-07	0.482488	0.778	0.182	0.0074167	LatLo	hg38-C1orf53
3.78098e-07	0.460853	1	0.955	0.00741752	LatLo	hg38-AP3S1
3.78657e-07	0.611967	1	1	0.0074285	LatLo	hg38-DCTN3
3.80497e-07	0.499425	0.749	0.182	0.0074646	LatLo	hg38-FPGS
3.82174e-07	0.578749	1	1	0.00749749	LatLo	hg38-ERH
3.8495e-07	0.621399	1	1	0.00755196	LatLo	hg38-TCEB2
3.87453e-07	0.579828	0.719	0.136	0.00760106	LatLo	hg38-LOXL2
3.88548e-07	0.638939	1	0.955	0.00762253	LatLo	hg38-STUB1
3.88656e-07	0.498052	1	1	0.00762465	LatLo	hg38-SYNGR2
3.88791e-07	0.528104	0.994	0.909	0.0076273	LatLo	hg38-COMMD7
3.8946e-07	0.539646	0.678	0.091	0.00764042	LatLo	hg38-TMEM25
3.89815e-07	0.61372	1	0.909	0.00764739	LatLo	hg38-TRAPPC1
3.90512e-07	0.498137	1	1	0.00766106	LatLo	hg38-MRPS23
3.93463e-07	0.459476	0.977	0.818	0.00771895	LatLo	hg38-UBE2E1
3.9675e-07	0.601111	0.977	0.909	0.00778344	LatLo	hg38-IRAK1
4.01909e-07	0.514328	0.971	0.864	0.00788466	LatLo	hg38-GLRX2
4.02894e-07	0.47858	0.936	0.727	0.00790397	LatLo	hg38-C21orf59
4.03461e-07	0.555535	0.988	0.909	0.0079151	LatLo	hg38-MGMT
4.0546e-07	0.586812	0.942	0.727	0.00795431	LatLo	hg38-ADSS
4.10142e-07	0.512655	0.947	0.682	0.00804616	LatLo	hg38-AKR1B1
4.12837e-07	0.547945	0.778	0.182	0.00809904	LatLo	hg38-FAM73A
4.13175e-07	0.805472	0.959	0.818	0.00810567	LatLo	hg38-GBP1
4.16072e-07	0.560699	0.959	0.727	0.0081625	LatLo	hg38-FYTTD1
4.16374e-07	0.586774	0.953	0.682	0.00816842	LatLo	hg38-PML
4.17281e-07	0.48734	0.713	0.091	0.00818621	LatLo	hg38-TCTN3
4.18138e-07	0.482354	0.936	0.773	0.00820303	LatLo	hg38-PMPCB
4.25582e-07	0.608961	0.988	0.909	0.00834907	LatLo	hg38-PBDC1
4.28888e-07	0.801094	1	0.955	0.00841393	LatLo	hg38-HMGB3
4.30846e-07	0.557139	0.971	0.864	0.00845233	LatLo	hg38-RNF141
4.31542e-07	0.546354	0.749	0.182	0.00846599	LatLo	hg38-TTTY15
4.34678e-07	0.610152	1	1	0.00852751	LatLo	hg38-ATP5B
4.37326e-07	0.67707	1	0.955	0.00857946	LatLo	hg38-SLC3A2
4.38328e-07	0.539064	0.918	0.636	0.00859912	LatLo	hg38-HDAC7
4.38399e-07	0.695581	0.953	0.818	0.00860052	LatLo	hg38-MYH14
4.3849e-07	0.47675	0.994	1	0.00860231	LatLo	hg38-BCAP31
4.39497e-07	0.889083	0.988	0.818	0.00862204	LatLo	hg38-MAL2
4.3971e-07	0.585927	0.982	0.818	0.00862623	LatLo	hg38-MET
4.41153e-07	0.523898	0.953	0.773	0.00865454	LatLo	hg38-STK25
4.41688e-07	0.424433	0.994	1	0.00866503	LatLo	hg38-RANBP1
4.44391e-07	0.520343	0.982	0.818	0.00871805	LatLo	hg38-PPP1R11
4.44546e-07	0.658584	1	1	0.0087211	LatLo	hg38-ARL6IP5
4.45584e-07	0.624277	1	1	0.00874146	LatLo	hg38-HSPE1
4.47506e-07	0.64366	0.912	0.591	0.00877918	LatLo	hg38-YES1
4.47917e-07	0.544634	0.842	0.273	0.00878724	LatLo	hg38-SUSD6
4.50975e-07	0.675553	1	1	0.00884723	LatLo	hg38-PSMB6
4.54733e-07	0.511977	1	1	0.00892096	LatLo	hg38-SAT1
4.57232e-07	0.549554	0.994	1	0.00896998	LatLo	hg38-NDUFA2
4.59093e-07	0.624311	1	0.909	0.00900648	LatLo	hg38-GALNT1
4.60676e-07	0.616607	0.982	0.864	0.00903754	LatLo	hg38-CHD4
4.61232e-07	0.522839	0.778	0.182	0.00904845	LatLo	hg38-SERPINH1
4.63741e-07	0.684706	1	1	0.00909767	LatLo	hg38-RPLP0
4.66562e-07	0.645234	1	0.909	0.00915302	LatLo	hg38-ADRM1
4.72581e-07	0.667993	1	1	0.00927109	LatLo	hg38-HNRNPM
4.76795e-07	0.600627	1	1	0.00935376	LatLo	hg38-TCEA1
4.85379e-07	0.587204	0.988	0.864	0.00952216	LatLo	hg38-IWS1
4.96713e-07	0.868826	1	0.955	0.00974452	LatLo	hg38-FDPS
4.97942e-07	0.530677	0.807	0.273	0.00976862	LatLo	hg38-SORD
5.03348e-07	0.626859	0.982	0.909	0.00987469	LatLo	hg38-RNF213
5.0834e-07	1.04042	0.959	0.818	0.00997261	LatLo	hg38-DDIT4
5.09572e-07	0.446466	0.977	0.955	0.00999677	LatLo	hg38-PIH1D1
5.13406e-07	0.543276	0.965	0.818	0.010072	LatLo	hg38-CKAP4
5.16736e-07	0.789918	0.988	0.818	0.0101373	LatLo	hg38-PDLIM4
5.18151e-07	0.615424	0.959	0.773	0.0101651	LatLo	hg38-SCNN1A
5.18389e-07	0.597486	0.988	0.773	0.0101698	LatLo	hg38-PLEKHA1
5.18612e-07	0.949025	0.982	0.818	0.0101741	LatLo	hg38-EMP1
5.27475e-07	0.773754	1	1	0.010348	LatLo	hg38-B2M
5.34528e-07	0.644271	0.988	0.909	0.0104864	LatLo	hg38-MFSD10
5.37844e-07	0.493401	0.743	0.182	0.0105514	LatLo	hg38-INTS12
5.55177e-07	0.7088	1	0.864	0.0108915	LatLo	hg38-PLP2
5.55889e-07	0.608239	0.713	0.136	0.0109054	LatLo	hg38-RP5-1059L7.1
5.56259e-07	0.579076	0.971	0.773	0.0109127	LatLo	hg38-PTPN1
5.5743e-07	0.586678	0.994	1	0.0109357	LatLo	hg38-C17orf89
5.6076e-07	0.49491	0.982	0.909	0.011001	LatLo	hg38-ERLEC1
5.61908e-07	0.556001	0.959	0.773	0.0110235	LatLo	hg38-EXOSC7
5.66698e-07	0.580468	0.936	0.682	0.0111175	LatLo	hg38-EFEMP1
5.67054e-07	0.86173	0.942	0.727	0.0111245	LatLo	hg38-APOL1
5.68838e-07	0.552069	0.953	0.727	0.0111595	LatLo	hg38-BNIP2
5.70116e-07	0.577876	0.971	0.909	0.0111845	LatLo	hg38-STARD10
5.77781e-07	0.569018	1	1	0.0113349	LatLo	hg38-MORF4L1
5.83509e-07	0.510978	0.953	0.818	0.0114473	LatLo	hg38-UBALD2
5.93213e-07	0.583377	1	1	0.0116376	LatLo	hg38-PSMB3
5.96434e-07	0.646256	0.982	0.955	0.0117008	LatLo	hg38-ARHGAP21
5.98885e-07	0.505549	0.953	0.682	0.0117489	LatLo	hg38-ROGDI
6.04752e-07	0.483406	0.959	0.727	0.011864	LatLo	hg38-FARSA
6.13041e-07	0.683746	0.713	0.136	0.0120266	LatLo	hg38-SULT1E1
6.19863e-07	0.586012	0.988	0.864	0.0121605	LatLo	hg38-C7orf50
6.20272e-07	0.529048	1	0.955	0.0121685	LatLo	hg38-RTCB
6.20447e-07	0.570157	1	1	0.0121719	LatLo	hg38-SPCS1
6.22891e-07	0.721176	0.994	0.864	0.0122199	LatLo	hg38-DCBLD2
6.25062e-07	0.666248	0.994	0.864	0.0122625	LatLo	hg38-SERINC2
6.31534e-07	0.543615	0.936	0.636	0.0123894	LatLo	hg38-ATP2B4
6.32925e-07	0.550586	0.708	0.136	0.0124167	LatLo	hg38-RANBP6
6.33639e-07	0.52572	0.953	0.727	0.0124307	LatLo	hg38-ACO2
6.34596e-07	0.517282	0.965	0.818	0.0124495	LatLo	hg38-PRPF8
6.35139e-07	0.560969	0.83	0.318	0.0124602	LatLo	hg38-C7orf49
6.35476e-07	0.552069	0.667	0.091	0.0124668	LatLo	hg38-SSH3
6.36446e-07	0.557529	1	1	0.0124858	LatLo	hg38-PPP1CA
6.36745e-07	0.52001	0.772	0.227	0.0124917	LatLo	hg38-CDK7
6.40045e-07	0.468187	0.83	0.273	0.0125564	LatLo	hg38-MAP3K11
6.43151e-07	0.573443	0.673	0.091	0.0126173	LatLo	hg38-C15orf39
6.43934e-07	0.622338	0.83	0.273	0.0126327	LatLo	hg38-RASEF
6.46151e-07	0.503863	1	1	0.0126762	LatLo	hg38-SRP9
6.47046e-07	0.610692	0.982	0.955	0.0126937	LatLo	hg38-VASP
6.503e-07	0.577094	0.912	0.591	0.0127576	LatLo	hg38-SMYD2
6.50827e-07	0.515244	0.971	0.955	0.0127679	LatLo	hg38-A4GALT
6.544e-07	0.552069	0.959	0.818	0.012838	LatLo	hg38-LTBR
6.56418e-07	0.673649	0.977	0.818	0.0128776	LatLo	hg38-GPCPD1
6.56467e-07	0.571815	0.743	0.182	0.0128786	LatLo	hg38-NFIA
6.59577e-07	0.533937	1	1	0.0129396	LatLo	hg38-ISG15
6.64526e-07	0.612351	1	0.864	0.0130367	LatLo	hg38-PRSS22
6.66554e-07	0.660128	1	0.955	0.0130765	LatLo	hg38-TUFM
6.72074e-07	0.522958	0.994	0.909	0.0131847	LatLo	hg38-JUN
6.76141e-07	0.485058	0.93	0.773	0.0132645	LatLo	hg38-MCUR1
6.76581e-07	0.561135	0.988	0.955	0.0132732	LatLo	hg38-MOB4
6.78662e-07	0.534974	0.982	0.864	0.013314	LatLo	hg38-KNOP1
6.82444e-07	0.463613	0.994	1	0.0133882	LatLo	hg38-MRPL15
6.87029e-07	0.621001	0.924	0.636	0.0134781	LatLo	hg38-KLF13
6.90497e-07	0.558904	0.772	0.227	0.0135462	LatLo	hg38-MAVS
6.93104e-07	0.64993	1	0.955	0.0135973	LatLo	hg38-MRPS34
6.93568e-07	0.575364	0.947	0.682	0.0136064	LatLo	hg38-HDGFRP3
6.96568e-07	0.514328	0.93	0.682	0.0136653	LatLo	hg38-THYN1
7.03318e-07	0.539646	0.977	0.864	0.0137977	LatLo	hg38-PRMT2
7.05608e-07	0.596341	0.772	0.227	0.0138426	LatLo	hg38-PVR
7.06136e-07	0.924908	1	1	0.013853	LatLo	hg38-TUBA1A
7.06297e-07	0.604287	0.982	0.955	0.0138561	LatLo	hg38-SCAF11
7.16283e-07	0.314578	0.965	0.773	0.014052	LatLo	hg38-TFAP2A
7.16489e-07	0.419066	1	1	0.0140561	LatLo	hg38-VAPA
7.17955e-07	0.678935	0.942	0.818	0.0140848	LatLo	hg38-HCFC1R1
7.18389e-07	0.593251	1	1	0.0140934	LatLo	hg38-RBX1
7.21846e-07	0.569086	0.924	0.636	0.0141612	LatLo	hg38-CFAP36
7.21869e-07	0.534196	0.959	0.773	0.0141616	LatLo	hg38-PHACTR2
7.37395e-07	0.617268	0.988	0.909	0.0144662	LatLo	hg38-MYO1B
7.71868e-07	0.625341	0.994	0.909	0.0151425	LatLo	hg38-CD46
7.78103e-07	0.54765	1	1	0.0152648	LatLo	hg38-RNF7
7.79313e-07	0.574605	0.737	0.182	0.0152886	LatLo	hg38-PIGX
7.79647e-07	0.787769	0.819	0.5	0.0152951	LatLo	hg38-NUPR1
7.81657e-07	0.493401	0.994	1	0.0153346	LatLo	hg38-NDUFS3
7.81965e-07	0.513144	0.965	1	0.0153406	LatLo	hg38-ANAPC15
7.82108e-07	0.597734	1	0.909	0.0153434	LatLo	hg38-SRD5A3
7.84889e-07	0.547428	0.982	0.909	0.015398	LatLo	hg38-UBL3
7.86837e-07	0.608919	1	0.909	0.0154362	LatLo	hg38-BNIP3L
7.87638e-07	0.545066	1	1	0.0154519	LatLo	hg38-UQCR11.1
7.887e-07	0.486804	0.994	0.955	0.0154727	LatLo	hg38-PGRMC1
7.99044e-07	0.578867	0.772	0.182	0.0156756	LatLo	hg38-PRRX2
8.06101e-07	0.624804	0.971	0.818	0.0158141	LatLo	hg38-BZW2
8.09776e-07	0.884129	0.988	0.955	0.0158862	LatLo	hg38-ALDH1A3
8.16194e-07	0.56048	1	1	0.0160121	LatLo	hg38-VDAC1
8.27377e-07	0.498052	0.994	0.909	0.0162315	LatLo	hg38-BOLA3
8.38972e-07	0.566213	0.971	0.818	0.016459	LatLo	hg38-CDK2AP1
8.40008e-07	0.434286	0.988	1	0.0164793	LatLo	hg38-RRP36
8.43421e-07	0.525257	0.982	0.955	0.0165462	LatLo	hg38-TPGS2
8.47753e-07	0.543485	0.737	0.182	0.0166312	LatLo	hg38-CAMK2G
8.49564e-07	0.684528	1	1	0.0166667	LatLo	hg38-HSPA5
8.7166e-07	0.449174	0.959	0.818	0.0171002	LatLo	hg38-SNX17
8.73461e-07	0.815402	0.988	0.864	0.0171356	LatLo	hg38-TGFBI
8.74848e-07	0.573802	0.988	0.818	0.0171628	LatLo	hg38-SMARCE1
8.77606e-07	0.518404	1	1	0.0172169	LatLo	hg38-NAA38
8.80921e-07	0.4521	0.977	0.727	0.0172819	LatLo	hg38-IFNAR1
8.81231e-07	0.707633	1	0.955	0.017288	LatLo	hg38-LIMS1
8.83392e-07	0.423475	0.737	0.136	0.0173304	LatLo	hg38-ARRDC2
8.93423e-07	0.573422	1	0.955	0.0175272	LatLo	hg38-PSMC5
9.00573e-07	0.477961	0.737	0.136	0.0176674	LatLo	hg38-FKBP9
9.01653e-07	0.467385	0.971	0.727	0.0176886	LatLo	hg38-NCKAP1
9.02628e-07	0.588662	1	1	0.0177078	LatLo	hg38-GNAS
9.03924e-07	0.611519	0.982	0.818	0.0177332	LatLo	hg38-PTPRK
9.04877e-07	0.610512	0.965	0.773	0.0177519	LatLo	hg38-LYN
9.09998e-07	0.514328	0.76	0.182	0.0178523	LatLo	hg38-PCBP4
9.13515e-07	0.504353	0.982	1	0.0179213	LatLo	hg38-CSNK2A1
9.2533e-07	0.511365	0.725	0.136	0.0181531	LatLo	hg38-CARD16
9.26562e-07	0.493446	0.977	0.909	0.0181773	LatLo	hg38-TCEAL4
9.28569e-07	0.5058	1	1	0.0182167	LatLo	hg38-SERBP1
9.29709e-07	0.552972	1	1	0.018239	LatLo	hg38-CCT3
9.33602e-07	0.542852	1	1	0.0183154	LatLo	hg38-VPS29
9.36274e-07	0.512174	1	1	0.0183678	LatLo	hg38-DRAP1
9.42731e-07	0.492175	1	1	0.0184945	LatLo	hg38-PHPT1
9.4607e-07	0.675752	1	0.909	0.01856	LatLo	hg38-PRMT1
9.51202e-07	0.467075	0.965	0.727	0.0186607	LatLo	hg38-MORN2
9.53317e-07	0.543343	1	1	0.0187022	LatLo	hg38-DNAJC3
9.595e-07	0.561625	0.766	0.227	0.0188235	LatLo	hg38-COQ5
9.60466e-07	0.500001	0.994	1	0.0188424	LatLo	hg38-ATP5G1
9.63243e-07	0.695383	0.971	0.864	0.0188969	LatLo	hg38-LIMA1
9.63464e-07	0.580754	0.795	0.273	0.0189012	LatLo	hg38-MYO5C
9.71472e-07	0.514328	0.731	0.182	0.0190583	LatLo	hg38-MIF4GD
9.73523e-07	0.508684	0.912	0.682	0.0190986	LatLo	hg38-PEX2
9.79881e-07	0.393335	0.953	0.727	0.0192233	LatLo	hg38-PYCARD
9.80388e-07	0.668223	1	0.955	0.0192333	LatLo	hg38-RTF1
9.80806e-07	0.525614	0.971	0.955	0.0192414	LatLo	hg38-TDG
9.84333e-07	0.650936	0.994	0.955	0.0193106	LatLo	hg38-FLNB
9.95341e-07	0.65106	0.918	0.591	0.0195266	LatLo	hg38-PLEK2
9.97855e-07	0.48204	1	1	0.0195759	LatLo	hg38-UQCRC1
9.9862e-07	0.446621	0.953	0.773	0.0195909	LatLo	hg38-ICT1
1.00347e-06	0.514328	0.76	0.182	0.019686	LatLo	hg38-KDM6A
1.0079e-06	0.474256	0.953	0.818	0.0197729	LatLo	hg38-PDZD11
1.00935e-06	0.341912	0.778	0.136	0.0198014	LatLo	hg38-FUOM
1.01016e-06	0.556481	1	1	0.0198174	LatLo	hg38-MTPN
1.01175e-06	0.508394	0.725	0.136	0.0198485	LatLo	hg38-ATG4A
1.01485e-06	0.527573	0.994	0.955	0.0199093	LatLo	hg38-SCP2
1.0167e-06	0.906578	0.988	0.955	0.0199456	LatLo	hg38-S100A2
1.01879e-06	0.508614	0.737	0.136	0.0199867	LatLo	hg38-EPHB4
1.02656e-06	0.714525	0.971	0.864	0.0201391	LatLo	hg38-STOM
1.02684e-06	0.647005	1	0.955	0.0201445	LatLo	hg38-ARPC4
1.03352e-06	0.670083	1	0.955	0.0202757	LatLo	hg38-CSNK1A1
1.03771e-06	0.600988	1	1	0.0203578	LatLo	hg38-MYDGF
1.03868e-06	0.485377	1	0.955	0.0203768	LatLo	hg38-UBE2J2
1.04051e-06	0.510199	0.959	0.909	0.0204128	LatLo	hg38-ISOC2
1.04108e-06	0.585991	1	0.955	0.0204238	LatLo	hg38-FAM3C
1.04321e-06	0.492554	0.69	0.136	0.0204656	LatLo	hg38-POGK
1.04505e-06	0.571326	0.988	0.955	0.0205017	LatLo	hg38-TSPAN3
1.05311e-06	0.499425	0.696	0.091	0.0206598	LatLo	hg38-CRELD1
1.05397e-06	0.59929	0.994	0.955	0.0206767	LatLo	hg38-C7orf73
1.05475e-06	0.528217	0.982	0.864	0.020692	LatLo	hg38-ZNRF1
1.05924e-06	0.519907	0.988	0.909	0.0207801	LatLo	hg38-ISCA2
1.06008e-06	0.59649	0.965	0.818	0.0207967	LatLo	hg38-GNA15
1.06043e-06	0.544895	0.965	0.864	0.0208035	LatLo	hg38-KIF1C
1.06166e-06	0.497086	0.988	0.909	0.0208277	LatLo	hg38-MSANTD3
1.06238e-06	0.44503	0.971	0.909	0.0208417	LatLo	hg38-SSR1
1.07017e-06	0.601224	1	1	0.0209947	LatLo	hg38-EIF3D
1.07488e-06	0.666688	0.994	0.955	0.021087	LatLo	hg38-PDLIM5
1.1068e-06	0.483766	0.608	0.045	0.0217131	LatLo	hg38-HSD17B7
1.10859e-06	0.469164	0.965	1	0.0217483	LatLo	hg38-SCAMP2
1.11268e-06	0.540146	1	1	0.0218286	LatLo	hg38-NDUFAB1
1.12301e-06	0.473727	0.766	0.182	0.0220313	LatLo	hg38-ZC2HC1A
1.12385e-06	0.998112	0.959	0.818	0.0220477	LatLo	hg38-TNFSF10
1.12389e-06	0.608569	1	1	0.0220485	LatLo	hg38-RPS15A
1.13922e-06	0.502423	0.725	0.182	0.0223493	LatLo	hg38-MECP2
1.15301e-06	0.627425	1	1	0.0226197	LatLo	hg38-OAZ1
1.16363e-06	1.19017	0.912	0.818	0.0228282	LatLo	hg38-SERPINE1
1.16426e-06	0.512876	0.988	0.773	0.0228404	LatLo	hg38-CCNY
1.16983e-06	0.543887	1	0.955	0.0229497	LatLo	hg38-MRPL23
1.17139e-06	0.47818	0.725	0.182	0.0229803	LatLo	hg38-FBRSL1
1.17173e-06	0.774012	0.988	0.955	0.0229869	LatLo	hg38-C15orf48
1.17692e-06	0.594497	0.959	0.773	0.0230888	LatLo	hg38-WDR13
1.18048e-06	0.580773	1	1	0.0231587	LatLo	hg38-SERP1
1.18658e-06	0.484716	0.795	0.227	0.0232784	LatLo	hg38-ANKZF1
1.18867e-06	0.485377	0.988	1	0.0233193	LatLo	hg38-RAB9A
1.18888e-06	0.556175	0.76	0.227	0.0233234	LatLo	hg38-ZNF609
1.1925e-06	0.489175	1	0.955	0.0233945	LatLo	hg38-PSMD13
1.19574e-06	0.527971	0.789	0.227	0.0234581	LatLo	hg38-TTYH3
1.19683e-06	0.562903	0.936	0.5	0.0234794	LatLo	hg38-MT1F
1.20567e-06	0.549751	1	1	0.0236528	LatLo	hg38-XRN2
1.20751e-06	0.714828	0.977	0.909	0.0236888	LatLo	hg38-FXYD3
1.21494e-06	0.525964	1	1	0.0238347	LatLo	hg38-SRP14
1.21722e-06	0.542766	0.918	0.636	0.0238794	LatLo	hg38-GSS
1.21869e-06	0.55137	0.994	0.909	0.0239083	LatLo	hg38-USP22
1.22136e-06	0.612548	1	1	0.0239607	LatLo	hg38-RPL9
1.22208e-06	0.461685	0.982	0.955	0.0239747	LatLo	hg38-RTCA
1.22855e-06	0.539646	0.76	0.227	0.0241018	LatLo	hg38-ARHGEF5
1.23921e-06	0.511365	0.69	0.091	0.0243108	LatLo	hg38-SOWAHC
1.2433e-06	0.561625	0.76	0.227	0.024391	LatLo	hg38-IQCB1
1.24507e-06	0.572436	0.76	0.227	0.0244257	LatLo	hg38-CEP170
1.24686e-06	0.437658	0.982	0.909	0.024461	LatLo	hg38-HSD17B10
1.24985e-06	0.535638	0.69	0.136	0.0245196	LatLo	hg38-TPCN1
1.25882e-06	0.542766	1	1	0.0246955	LatLo	hg38-TMEM230
1.26118e-06	0.52566	0.76	0.227	0.0247419	LatLo	hg38-B4GALT3
1.26238e-06	0.532931	1	1	0.0247654	LatLo	hg38-ACTR2
1.26771e-06	0.521559	0.953	0.864	0.0248699	LatLo	hg38-RWDD4
1.26837e-06	0.600994	1	1	0.0248829	LatLo	hg38-TIMM13
1.27725e-06	0.560205	1	1	0.025057	LatLo	hg38-SNRPD1
1.27914e-06	0.63681	1	1	0.0250941	LatLo	hg38-SEPT7
1.28165e-06	0.564339	0.76	0.227	0.0251435	LatLo	hg38-MLLT10
1.28184e-06	0.444354	1	1	0.0251472	LatLo	hg38-PRDX6
1.29701e-06	0.482428	0.93	0.773	0.0254447	LatLo	hg38-UBE2J1
1.29955e-06	0.52686	0.977	0.955	0.0254946	LatLo	hg38-DECR1
1.30072e-06	0.575735	1	1	0.0255176	LatLo	hg38-PSMD8
1.30078e-06	0.598479	1	0.955	0.0255187	LatLo	hg38-GLRX3
1.30093e-06	0.522478	0.936	0.682	0.0255217	LatLo	hg38-NGFRAP1
1.30181e-06	0.52211	1	1	0.0255389	LatLo	hg38-TMEM14B
1.30249e-06	0.580754	0.76	0.182	0.0255523	LatLo	hg38-HIST1H1E
1.30637e-06	0.450458	0.942	0.727	0.0256283	LatLo	hg38-GLG1
1.31899e-06	0.516266	1	1	0.025876	LatLo	hg38-RPN2
1.32212e-06	0.572436	0.754	0.182	0.0259373	LatLo	hg38-GSDMD
1.3246e-06	0.471018	0.942	0.682	0.0259861	LatLo	hg38-BMS1
1.32742e-06	0.72861	1	1	0.0260413	LatLo	hg38-RPS2
1.32982e-06	0.556649	1	1	0.0260884	LatLo	hg38-C1orf122
1.33162e-06	0.546125	0.959	0.773	0.0261236	LatLo	hg38-SDCBP2
1.33398e-06	0.556771	0.971	0.909	0.0261699	LatLo	hg38-FAM207A
1.33444e-06	0.527337	0.959	0.773	0.0261791	LatLo	hg38-ASAP2
1.34098e-06	0.591943	0.982	0.864	0.0263073	LatLo	hg38-SCOC
1.3444e-06	0.568482	0.953	0.773	0.0263745	LatLo	hg38-C18orf25
1.35374e-06	0.52001	0.754	0.182	0.0265577	LatLo	hg38-RITA1
1.36732e-06	0.584541	0.994	0.909	0.0268241	LatLo	hg38-CTNNA1
1.37338e-06	0.426359	1	0.955	0.026943	LatLo	hg38-ANP32A
1.39206e-06	0.602621	0.994	1	0.0273094	LatLo	hg38-CD47
1.39989e-06	0.539848	1	1	0.027463	LatLo	hg38-CCT5
1.40945e-06	0.450438	1	0.955	0.0276505	LatLo	hg38-LYPLA1
1.41297e-06	0.424983	0.936	0.682	0.0277197	LatLo	hg38-SKAP2
1.41889e-06	0.588436	0.942	0.727	0.0278358	LatLo	hg38-CALCOCO2
1.42167e-06	0.516767	1	1	0.0278903	LatLo	hg38-EI24
1.42528e-06	0.514328	0.76	0.182	0.0279611	LatLo	hg38-TGM1
1.43738e-06	0.527733	1	1	0.0281985	LatLo	hg38-COX7A2L
1.44615e-06	0.628305	1	1	0.0283706	LatLo	hg38-SNRPD2
1.46273e-06	0.48564	0.988	0.955	0.0286959	LatLo	hg38-RBCK1
1.4895e-06	0.535889	0.977	0.909	0.029221	LatLo	hg38-ITPA
1.50034e-06	0.492393	0.988	0.955	0.0294336	LatLo	hg38-PGP
1.50997e-06	0.431305	0.784	0.227	0.0296225	LatLo	hg38-DNAL4
1.51515e-06	0.530677	0.924	0.682	0.0297242	LatLo	hg38-ANKRD13A
1.53137e-06	0.514902	0.994	0.909	0.0300423	LatLo	hg38-OPTN
1.54688e-06	0.562067	1	1	0.0303467	LatLo	hg38-RNF181
1.56308e-06	0.442869	0.76	0.182	0.0306645	LatLo	hg38-RREB1
1.56848e-06	0.534634	0.819	0.227	0.0307704	LatLo	hg38-RP11-60L3.1
1.57197e-06	0.55586	0.982	1	0.0308389	LatLo	hg38-CCDC167
1.57259e-06	0.311449	0.719	0.136	0.030851	LatLo	hg38-ORAI1
1.57435e-06	0.532677	0.971	0.909	0.0308856	LatLo	hg38-DBNL
1.57636e-06	0.463613	0.784	0.273	0.030925	LatLo	hg38-TBL2
1.58256e-06	0.93177	0.994	0.955	0.0310466	LatLo	hg38-FABP5
1.58772e-06	0.554637	1	0.955	0.0311479	LatLo	hg38-REXO2
1.59041e-06	0.556927	1	1	0.0312006	LatLo	hg38-RPL18
1.60101e-06	0.483076	0.684	0.136	0.0314087	LatLo	hg38-ASNS
1.60284e-06	0.505055	0.684	0.136	0.0314445	LatLo	hg38-MICAL3
1.60294e-06	0.539646	0.789	0.182	0.0314465	LatLo	hg38-DSEL
1.60745e-06	0.508155	1	0.909	0.0315349	LatLo	hg38-SDHC
1.61131e-06	0.62585	1	1	0.0316106	LatLo	hg38-MIF
1.61654e-06	0.717823	0.994	0.955	0.0317133	LatLo	hg38-CST3
1.62082e-06	0.500497	0.754	0.182	0.0317973	LatLo	hg38-HSD17B1
1.63522e-06	0.481752	0.643	0.091	0.0320798	LatLo	hg38-CNPPD1
1.68626e-06	0.46007	0.988	0.909	0.0330811	LatLo	hg38-DDOST
1.69209e-06	0.593407	0.93	0.727	0.0331955	LatLo	hg38-UACA
1.71269e-06	0.578419	0.988	0.864	0.0335996	LatLo	hg38-GCSH
1.71861e-06	0.494184	0.749	0.182	0.0337156	LatLo	hg38-VPS16
1.73224e-06	0.570418	0.649	0.091	0.0339831	LatLo	hg38-ARAF
1.74068e-06	0.498124	0.977	1	0.0341487	LatLo	hg38-ETFA
1.74309e-06	0.791295	0.994	0.955	0.0341959	LatLo	hg38-S100A9
1.77364e-06	0.423475	0.819	0.273	0.0347952	LatLo	hg38-WIPI1
1.78126e-06	0.516524	1	0.955	0.0349447	LatLo	hg38-STOML2
1.78419e-06	0.422309	0.749	0.182	0.0350022	LatLo	hg38-VPS13D
1.8327e-06	0.705529	0.614	0.045	0.0359539	LatLo	hg38-MAF
1.85369e-06	0.697549	0.93	0.909	0.0363657	LatLo	hg38-EBP
1.85464e-06	0.406664	0.988	1	0.0363843	LatLo	hg38-BID
1.86177e-06	0.586915	0.942	0.682	0.0365241	LatLo	hg38-UBE2Q2
1.86894e-06	0.616516	1	1	0.0366649	LatLo	hg38-CALM1
1.87669e-06	0.484216	1	1	0.036817	LatLo	hg38-SCAND1
1.90617e-06	0.598192	0.965	0.818	0.0373953	LatLo	hg38-C1orf106
1.91816e-06	0.424577	0.977	0.955	0.0376304	LatLo	hg38-DCTPP1
1.9197e-06	0.518546	0.994	1	0.0376607	LatLo	hg38-PNRC1
1.93737e-06	0.471465	0.971	0.909	0.0380072	LatLo	hg38-APPL1
1.97336e-06	0.479748	0.924	0.773	0.0387134	LatLo	hg38-RCAN3
1.98457e-06	0.53897	1	1	0.0389333	LatLo	hg38-ENY2
1.99559e-06	0.908233	0.947	0.864	0.0391494	LatLo	hg38-S100A4
2.00853e-06	0.540256	0.924	0.682	0.0394033	LatLo	hg38-PACSIN2
2.02266e-06	0.430547	0.982	0.864	0.0396806	LatLo	hg38-ISCU
2.0467e-06	0.471564	1	1	0.0401522	LatLo	hg38-ANP32B
2.0611e-06	0.547736	1	1	0.0404346	LatLo	hg38-ATP5L
2.07787e-06	0.535326	0.784	0.227	0.0407637	LatLo	hg38-RNF19B
2.07974e-06	0.366343	0.965	0.955	0.0408003	LatLo	hg38-NDUFV1
2.08244e-06	0.49588	0.994	0.909	0.0408534	LatLo	hg38-LSR
2.10185e-06	0.411711	0.906	0.636	0.041234	LatLo	hg38-ATF3
2.10474e-06	0.582051	1	1	0.0412908	LatLo	hg38-EIF2S2
2.1056e-06	0.465834	0.708	0.136	0.0413077	LatLo	hg38-TARBP2
2.11188e-06	0.534196	0.596	0.045	0.0414309	LatLo	hg38-SIX1
2.11267e-06	0.489292	0.778	0.227	0.0414465	LatLo	hg38-CTDSP1
2.12083e-06	0.486245	0.678	0.136	0.0416064	LatLo	hg38-CDR2L
2.12121e-06	0.472364	0.994	0.909	0.0416139	LatLo	hg38-SEC31A
2.12667e-06	0.4791	1	0.909	0.041721	LatLo	hg38-PMF1
2.13085e-06	0.490375	0.713	0.182	0.0418031	LatLo	hg38-ANKS6
2.13372e-06	0.657087	1	1	0.0418593	LatLo	hg38-GAPDH
2.14146e-06	0.43948	0.959	0.682	0.0420111	LatLo	hg38-AKAP8L
2.15235e-06	0.623149	1	1	0.0422247	LatLo	hg38-RAB2A
2.17009e-06	0.55128	1	1	0.0425727	LatLo	hg38-ZFAND6
2.18168e-06	0.487445	0.807	0.273	0.0428003	LatLo	hg38-CPTP
2.18399e-06	0.476588	0.743	0.182	0.0428456	LatLo	hg38-RAB27A
2.19091e-06	0.447891	0.982	0.864	0.0429812	LatLo	hg38-ST14
2.19241e-06	0.375514	0.994	1	0.0430107	LatLo	hg38-WHSC1L1
2.19652e-06	0.535326	0.807	0.318	0.0430913	LatLo	hg38-PLOD3
2.22668e-06	0.539937	0.994	0.818	0.0436829	LatLo	hg38-CYB5A
2.23086e-06	0.458677	0.988	0.909	0.043765	LatLo	hg38-RFXANK
2.24556e-06	0.548358	0.959	0.955	0.0440534	LatLo	hg38-SPECC1
2.24672e-06	0.464859	0.965	0.727	0.0440762	LatLo	hg38-CMC1
2.2484e-06	0.396214	0.807	0.273	0.0441091	LatLo	hg38-SAYSD1
2.28241e-06	0.569364	1	1	0.0447763	LatLo	hg38-PFDN5
2.29393e-06	0.396003	1	0.955	0.0450022	LatLo	hg38-IER3IP1.1
2.29921e-06	0.495586	0.807	0.273	0.0451059	LatLo	hg38-WDFY1
2.30028e-06	0.569388	0.982	0.818	0.045127	LatLo	hg38-HOOK3
2.30081e-06	0.314417	0.936	0.818	0.0451373	LatLo	hg38-TNFAIP2
2.32944e-06	0.60977	0.965	0.818	0.045699	LatLo	hg38-MFSD1
2.33313e-06	0.498285	0.807	0.273	0.0457714	LatLo	hg38-SOCS6
2.33909e-06	0.577186	0.994	0.818	0.0458883	LatLo	hg38-METRN
2.3412e-06	0.492105	0.778	0.273	0.0459296	LatLo	hg38-FADD
2.34596e-06	0.569791	0.959	0.955	0.046023	LatLo	hg38-URI1
2.35805e-06	0.530469	0.965	0.727	0.0462601	LatLo	hg38-FUCA2
2.35922e-06	0.759771	0.977	0.909	0.0462832	LatLo	hg38-EPCAM
2.36665e-06	0.485504	1	1	0.0464289	LatLo	hg38-MRPS12
2.39132e-06	0.543567	0.982	0.909	0.0469129	LatLo	hg38-EEA1
2.41129e-06	0.549548	1	1	0.0473046	LatLo	hg38-HIGD2A
2.43452e-06	0.520463	0.678	0.136	0.0477605	LatLo	hg38-ICE2
2.43672e-06	0.847473	0.912	0.682	0.0478037	LatLo	hg38-MX1
2.44323e-06	0.571446	1	1	0.0479313	LatLo	hg38-C20orf24
2.44706e-06	0.672575	0.994	0.909	0.0480065	LatLo	hg38-TRAF4
2.45109e-06	0.554775	0.924	0.636	0.0480855	LatLo	hg38-KLHDC2
2.45226e-06	0.526093	0.977	0.818	0.0481084	LatLo	hg38-RAB6A
2.47338e-06	0.618379	0.936	0.727	0.0485228	LatLo	hg38-HLA-F
2.48052e-06	0.517282	0.713	0.182	0.0486628	LatLo	hg38-WDR12
2.48787e-06	0.707232	0.901	0.545	0.0488071	LatLo	hg38-TGM2
2.52086e-06	0.593649	0.953	0.545	0.0494542	LatLo	hg38-USP3
2.53419e-06	0.362827	0.743	0.136	0.0497157	LatLo	hg38-INF2
2.55309e-06	0.572912	1	1	0.0500866	LatLo	hg38-RPLP1
2.57071e-06	0.586129	0.965	0.864	0.0504322	LatLo	hg38-PINK1
2.57266e-06	0.582466	0.988	0.909	0.0504705	LatLo	hg38-CD2AP
2.5731e-06	0.42842	0.977	0.773	0.050479	LatLo	hg38-SMIM12
2.62656e-06	0.860298	1	0.955	0.0515278	LatLo	hg38-ANXA1
2.67203e-06	0.497069	1	1	0.0524198	LatLo	hg38-RPL36AL
2.69709e-06	0.460719	0.743	0.182	0.0529114	LatLo	hg38-CALCOCO1
2.69759e-06	0.534275	0.924	0.636	0.0529213	LatLo	hg38-PGM2L1
2.73664e-06	0.589338	1	1	0.0536874	LatLo	hg38-RPL10
2.749e-06	0.497086	0.743	0.227	0.0539299	LatLo	hg38-BBS7
2.76244e-06	0.622761	0.93	0.682	0.0541936	LatLo	hg38-SPRYD7
2.76776e-06	0.44783	0.93	0.864	0.054298	LatLo	hg38-NUDT14
2.77865e-06	0.489405	0.673	0.136	0.0545115	LatLo	hg38-TMEM184B
2.77904e-06	0.548282	0.953	0.773	0.0545193	LatLo	hg38-HEBP1
2.79917e-06	0.521193	0.988	0.864	0.0549142	LatLo	hg38-AKAP13
2.80693e-06	0.502723	0.942	0.773	0.0550664	LatLo	hg38-PRKCDBP
2.8088e-06	0.353494	1	1	0.0551031	LatLo	hg38-NENF
2.81175e-06	0.487711	0.912	0.636	0.0551608	LatLo	hg38-SIL1
2.81502e-06	0.477458	0.994	0.818	0.0552252	LatLo	hg38-MAF1
2.81994e-06	0.511475	0.977	0.727	0.0553216	LatLo	hg38-C1orf116
2.84181e-06	0.506052	0.772	0.227	0.0557506	LatLo	hg38-PHRF1
2.84194e-06	0.488353	0.743	0.227	0.0557531	LatLo	hg38-DYRK4
2.85859e-06	0.815002	0.678	0.136	0.0560798	LatLo	hg38-PIP
2.85953e-06	0.472128	0.994	1	0.0560982	LatLo	hg38-CCDC124
2.8631e-06	0.512538	0.93	0.682	0.0561682	LatLo	hg38-DLD
2.86518e-06	0.62225	0.737	0.182	0.0562091	LatLo	hg38-PDGFB
2.86868e-06	0.489953	1	1	0.0562777	LatLo	hg38-TPR
2.87562e-06	0.531388	1	0.909	0.056414	LatLo	hg38-SRPK1
2.87769e-06	0.522839	0.743	0.227	0.0564546	LatLo	hg38-MTMR2
2.87881e-06	0.519808	0.766	0.182	0.0564766	LatLo	hg38-C15orf52
2.93502e-06	0.461685	0.737	0.182	0.0575792	LatLo	hg38-DNAJC17
2.93739e-06	0.617837	1	1	0.0576256	LatLo	hg38-SBDS
2.94909e-06	0.452453	0.971	0.773	0.0578552	LatLo	hg38-GOLGA2
2.94987e-06	0.492105	1	1	0.0578705	LatLo	hg38-UBE2I
2.95455e-06	0.534075	0.743	0.227	0.0579624	LatLo	hg38-RNF170
2.96348e-06	0.544634	0.918	0.727	0.0581375	LatLo	hg38-SMC5
2.99086e-06	0.637885	0.848	0.364	0.0586748	LatLo	hg38-HEG1
2.9919e-06	0.443174	0.772	0.273	0.0586951	LatLo	hg38-IFT27
3.02209e-06	0.496417	0.708	0.182	0.0592874	LatLo	hg38-C21orf2
3.04367e-06	0.562119	0.86	0.364	0.0597108	LatLo	hg38-DUSP10
3.0511e-06	0.501944	0.673	0.136	0.0598564	LatLo	hg38-C4orf36
3.05608e-06	0.520463	0.673	0.136	0.0599543	LatLo	hg38-RTN2
3.06198e-06	0.601055	0.918	0.773	0.0600698	LatLo	hg38-DHCR24
3.06578e-06	0.492554	1	1	0.0601445	LatLo	hg38-NDUFA1
3.07119e-06	0.432411	0.977	0.955	0.0602506	LatLo	hg38-CFLAR
3.07755e-06	0.714867	1	0.909	0.0603753	LatLo	hg38-ADAM9
3.09836e-06	0.49491	0.743	0.182	0.0607836	LatLo	hg38-UNK
3.11755e-06	0.631291	1	1	0.0611601	LatLo	hg38-EIF4G2
3.12701e-06	0.510744	0.93	0.727	0.0613458	LatLo	hg38-MRPL35
3.12754e-06	0.466034	0.836	0.273	0.0613561	LatLo	hg38-TMEM43
3.16517e-06	0.524763	1	0.955	0.0620942	LatLo	hg38-COX14
3.17054e-06	0.514328	0.772	0.273	0.0621996	LatLo	hg38-PLEKHO1
3.17799e-06	0.529013	0.708	0.182	0.0623457	LatLo	hg38-WNT5B
3.18465e-06	0.463934	0.982	0.955	0.0624764	LatLo	hg38-DHX29
3.19979e-06	0.474291	0.93	0.818	0.0627735	LatLo	hg38-EFR3A
3.21356e-06	0.414867	0.994	0.909	0.0630437	LatLo	hg38-ACSL3
3.21537e-06	0.478328	1	1	0.0630791	LatLo	hg38-NDUFB9
3.25072e-06	0.431408	0.772	0.182	0.0637726	LatLo	hg38-PLEKHN1
3.2596e-06	0.519055	1	1	0.0639468	LatLo	hg38-COX8A
3.29275e-06	0.634082	0.702	0.136	0.0645972	LatLo	hg38-NTN1
3.29463e-06	0.564339	1	1	0.064634	LatLo	hg38-PTP4A2
3.31191e-06	0.575533	0.982	1	0.064973	LatLo	hg38-NDUFB6
3.32566e-06	0.432658	1	1	0.0652428	LatLo	hg38-ATP5I
3.32809e-06	0.47267	1	1	0.0652905	LatLo	hg38-HDLBP
3.33284e-06	0.448674	0.994	1	0.0653837	LatLo	hg38-GINM1
3.36895e-06	0.531423	1	0.955	0.066092	LatLo	hg38-HNRNPD
3.39173e-06	0.378494	0.988	1	0.0665389	LatLo	hg38-PDCD2
3.39254e-06	0.513635	1	1	0.0665549	LatLo	hg38-ARL6IP4
3.4617e-06	0.402935	0.971	0.909	0.0679116	LatLo	hg38-SEC13
3.46866e-06	0.492105	0.982	0.864	0.0680483	LatLo	hg38-RSRC1
3.4728e-06	0.471018	0.942	0.818	0.0681293	LatLo	hg38-RNF167
3.48268e-06	0.514328	0.632	0.091	0.0683233	LatLo	hg38-TSKU
3.50561e-06	0.397051	0.994	0.864	0.068773	LatLo	hg38-TIAL1
3.51841e-06	0.50776	0.947	0.818	0.0690242	LatLo	hg38-KXD1
3.55813e-06	0.273943	0.906	0.773	0.0698033	LatLo	hg38-DKK1
3.57242e-06	0.42746	0.971	0.773	0.0700838	LatLo	hg38-SAMM50
3.57679e-06	0.490166	0.994	0.864	0.0701695	LatLo	hg38-GPAA1
3.57869e-06	0.587593	1	1	0.0702068	LatLo	hg38-ATP5E
3.60077e-06	0.458074	0.953	0.682	0.0706398	LatLo	hg38-FBXO9
3.62326e-06	0.546764	0.906	0.636	0.0710812	LatLo	hg38-GJB3
3.657e-06	0.549293	1	0.955	0.071743	LatLo	hg38-DYNLRB1
3.70492e-06	0.476706	0.667	0.136	0.072683	LatLo	hg38-PRKACA
3.70592e-06	0.348763	0.942	0.773	0.0727028	LatLo	hg38-SPTSSA
3.71187e-06	0.66398	0.988	0.955	0.0728194	LatLo	hg38-UPP1
3.71791e-06	0.527067	0.825	0.273	0.072938	LatLo	hg38-KIAA1147
3.72942e-06	0.619503	1	1	0.0731637	LatLo	hg38-PGAM1
3.73082e-06	0.594371	0.959	0.773	0.0731912	LatLo	hg38-EPS8L1
3.73708e-06	0.466797	0.982	0.864	0.073314	LatLo	hg38-PDCL3
3.74827e-06	0.424983	0.731	0.182	0.0735335	LatLo	hg38-WIZ
3.75581e-06	0.517111	1	1	0.0736814	LatLo	hg38-SNX6
3.81443e-06	0.517139	0.988	0.955	0.0748315	LatLo	hg38-SDF2L1
3.82811e-06	0.511761	0.825	0.364	0.0750998	LatLo	hg38-CENPB
3.86149e-06	0.44093	0.936	0.682	0.0757546	LatLo	hg38-EVA1B
3.90752e-06	0.457816	0.965	0.818	0.0766578	LatLo	hg38-AAMP
3.92176e-06	0.445714	0.795	0.273	0.076937	LatLo	hg38-ZDHHC9
3.92986e-06	0.563576	0.871	0.455	0.0770959	LatLo	hg38-CKLF
3.94446e-06	0.580468	0.731	0.182	0.0773824	LatLo	hg38-NEXN
3.9607e-06	0.594233	0.977	1	0.0777011	LatLo	hg38-PDCD6IP
3.97957e-06	0.479896	0.667	0.136	0.0780713	LatLo	hg38-MIR181A1HG
3.99636e-06	0.530677	0.766	0.273	0.0784007	LatLo	hg38-CYB561
4.01736e-06	0.382992	0.772	0.182	0.0788125	LatLo	hg38-MAP4K3
4.02586e-06	0.498285	0.795	0.273	0.0789793	LatLo	hg38-FBXO18
4.02597e-06	0.559449	0.667	0.136	0.0789815	LatLo	hg38-SSH1
4.03047e-06	0.588436	0.696	0.136	0.0790697	LatLo	hg38-FAM46A
4.04165e-06	0.455276	0.982	0.727	0.079289	LatLo	hg38-WBP5
4.06473e-06	0.49528	0.953	0.818	0.0797419	LatLo	hg38-POP5
4.10605e-06	0.450815	0.772	0.227	0.0805524	LatLo	hg38-HERC3
4.11882e-06	0.401496	0.801	0.273	0.080803	LatLo	hg38-OSBPL10
4.12221e-06	0.508947	0.936	0.682	0.0808696	LatLo	hg38-IL13RA1
4.13045e-06	0.434286	0.766	0.273	0.0810312	LatLo	hg38-PIP5K1C
4.14388e-06	0.454905	0.766	0.273	0.0812946	LatLo	hg38-CECR5
4.14393e-06	0.480547	0.906	0.773	0.0812957	LatLo	hg38-MGAT1
4.15707e-06	0.476588	0.731	0.182	0.0815535	LatLo	hg38-C11orf74
4.16729e-06	0.546125	0.971	0.818	0.0817539	LatLo	hg38-RAB4A
4.18842e-06	0.402107	0.959	0.818	0.0821684	LatLo	hg38-SH3BGRL
4.191e-06	0.425567	0.93	0.727	0.0822191	LatLo	hg38-EMD
4.20125e-06	0.525561	1	1	0.0824202	LatLo	hg38-UBE2B
4.24262e-06	0.45804	0.994	0.818	0.0832316	LatLo	hg38-SURF2
4.2427e-06	0.481663	1	1	0.0832333	LatLo	hg38-NACA
4.27341e-06	1.0662	0.93	0.773	0.0838357	LatLo	hg38-KRT23
4.28153e-06	0.366915	0.947	0.818	0.0839951	LatLo	hg38-BFAR
4.28444e-06	0.547741	0.988	0.864	0.0840522	LatLo	hg38-IGFBP3
4.30227e-06	0.557346	0.924	0.591	0.084402	LatLo	hg38-OSBPL1A
4.30422e-06	0.48204	0.942	0.727	0.0844402	LatLo	hg38-PSMD9
4.31864e-06	0.589401	0.965	0.864	0.0847231	LatLo	hg38-ENAH
4.346e-06	0.401709	0.655	0.091	0.0852598	LatLo	hg38-FAM219B
4.36478e-06	0.603486	1	1	0.0856282	LatLo	hg38-RBM3
4.38126e-06	0.56052	1	1	0.0859516	LatLo	hg38-PTGES3
4.38316e-06	0.508819	0.76	0.227	0.0859888	LatLo	hg38-SIGMAR1
4.39562e-06	0.544286	0.918	0.636	0.0862332	LatLo	hg38-IL20RB
4.42176e-06	0.402935	0.731	0.227	0.0867462	LatLo	hg38-TMEM218
4.451e-06	0.441948	0.971	0.955	0.0873197	LatLo	hg38-HDDC2
4.46427e-06	0.574332	0.971	0.773	0.08758	LatLo	hg38-EAPP
4.47533e-06	0.489162	0.994	1	0.087797	LatLo	hg38-PTBP3
4.48847e-06	0.479542	0.971	0.909	0.0880548	LatLo	hg38-AP3B1
4.49451e-06	0.472604	0.971	0.864	0.0881733	LatLo	hg38-HAGH
4.50361e-06	0.479896	0.661	0.136	0.0883519	LatLo	hg38-ZBTB24
4.51592e-06	0.545433	0.906	0.727	0.0885933	LatLo	hg38-IL1RN
4.5464e-06	0.58179	1	1	0.0891914	LatLo	hg38-SSBP1
4.54643e-06	0.64202	0.994	1	0.0891919	LatLo	hg38-SYNCRIP
4.5513e-06	0.479423	0.977	0.864	0.0892874	LatLo	hg38-DNPH1
4.56125e-06	0.473348	1	1	0.0894826	LatLo	hg38-POMP
4.56396e-06	0.590984	0.76	0.227	0.0895358	LatLo	hg38-HMOX1
4.56801e-06	0.458191	0.848	0.409	0.0896152	LatLo	hg38-FAM3A
4.58526e-06	0.325051	0.982	0.864	0.0899535	LatLo	hg38-SERPINB5
4.6446e-06	0.395925	0.766	0.227	0.0911177	LatLo	hg38-GPALPP1
4.67431e-06	0.5179	1	1	0.0917006	LatLo	hg38-COPS6
4.67869e-06	0.531073	0.924	0.636	0.0917865	LatLo	hg38-AC093673.5
4.68321e-06	0.371455	0.965	0.909	0.0918751	LatLo	hg38-TAF11
4.70512e-06	0.488353	0.731	0.227	0.0923051	LatLo	hg38-KLHL24
4.71696e-06	0.462065	0.982	0.955	0.0925372	LatLo	hg38-SEPT9
4.72843e-06	0.583731	1	1	0.0927623	LatLo	hg38-PRDX5
4.74326e-06	0.506795	0.901	0.591	0.0930532	LatLo	hg38-TRIP10
4.78514e-06	0.489548	0.936	0.682	0.0938748	LatLo	hg38-FAM127B
4.79856e-06	0.445335	0.766	0.227	0.0941382	LatLo	hg38-PIK3R1
4.80931e-06	0.304199	0.982	0.727	0.094349	LatLo	hg38-IFNGR2
4.81614e-06	0.414867	0.977	0.818	0.0944831	LatLo	hg38-MNAT1
4.86984e-06	0.566859	1	1	0.0955365	LatLo	hg38-TFG
4.87946e-06	0.528217	0.936	0.682	0.0957252	LatLo	hg38-TLE1
4.88251e-06	0.454108	1	1	0.0957852	LatLo	hg38-TUBA1B
4.88917e-06	0.636431	1	1	0.0959157	LatLo	hg38-HNRNPA3
4.90057e-06	0.481752	0.942	0.727	0.0961394	LatLo	hg38-DHRSX
4.92114e-06	0.473439	0.959	0.818	0.0965428	LatLo	hg38-FNTA
4.92374e-06	0.525024	0.982	0.864	0.096594	LatLo	hg38-H2AFJ
5.0084e-06	0.587385	0.977	0.773	0.0982548	LatLo	hg38-LPP
5.01209e-06	0.731017	0.994	0.864	0.0983272	LatLo	hg38-CAMK2N1
5.02856e-06	0.542465	1	1	0.0986503	LatLo	hg38-PARK7
5.03569e-06	0.522839	0.731	0.227	0.0987902	LatLo	hg38-ACTR1B
5.03576e-06	0.615538	0.69	0.136	0.0987915	LatLo	hg38-PHACTR3
5.03966e-06	0.530118	0.789	0.273	0.098868	LatLo	hg38-UBL4A
5.05352e-06	0.52566	0.731	0.227	0.09914	LatLo	hg38-FAM83H
5.06081e-06	0.619489	0.994	0.909	0.099283	LatLo	hg38-SMARCC1
5.0726e-06	0.48675	1	1	0.0995142	LatLo	hg38-TMBIM6
5.09607e-06	0.478381	0.977	1	0.0999746	LatLo	hg38-IDH3G
5.12013e-06	0.562813	0.936	0.773	0.100447	LatLo	hg38-BCL10
5.12431e-06	0.563118	0.906	0.591	0.100529	LatLo	hg38-GALE
5.13665e-06	0.452501	0.994	0.955	0.100771	LatLo	hg38-DUS1L
5.14141e-06	0.417132	0.953	0.773	0.100864	LatLo	hg38-ENDOG
5.14758e-06	0.487278	0.942	0.727	0.100985	LatLo	hg38-GLOD4
5.16025e-06	0.554649	0.912	0.682	0.101234	LatLo	hg38-PPL
5.18482e-06	0.532339	1	0.955	0.101716	LatLo	hg38-LRRFIP1
5.22835e-06	0.488353	0.994	0.773	0.10257	LatLo	hg38-MALL
5.23915e-06	0.585219	1	1	0.102782	LatLo	hg38-ATP6V1G1
5.2463e-06	0.533376	1	0.955	0.102922	LatLo	hg38-EIF4G1
5.25646e-06	0.521036	0.988	0.955	0.103121	LatLo	hg38-LARS
5.26723e-06	0.499425	0.696	0.182	0.103332	LatLo	hg38-RALGAPB
5.28304e-06	0.501944	0.971	0.864	0.103643	LatLo	hg38-ACTR1A
5.33031e-06	0.55443	0.947	0.727	0.10457	LatLo	hg38-ZC3H12A
5.37322e-06	0.479237	0.789	0.273	0.105412	LatLo	hg38-NAPRT
5.46945e-06	0.408431	1	1	0.1073	LatLo	hg38-EIF3K
5.52317e-06	0.49491	0.76	0.273	0.108354	LatLo	hg38-RNF214
5.54281e-06	0.40195	0.953	0.773	0.108739	LatLo	hg38-PJA2
5.57125e-06	0.4165	0.947	0.818	0.109297	LatLo	hg38-PIEZO1
5.58447e-06	0.662969	0.93	0.773	0.109556	LatLo	hg38-EPSTI1
5.60454e-06	0.42728	1	1	0.10995	LatLo	hg38-SPCS2
5.62318e-06	0.580468	0.93	0.682	0.110316	LatLo	hg38-PVRL4
5.65551e-06	0.309222	0.965	0.727	0.11095	LatLo	hg38-BECN1
5.65994e-06	0.54034	1	1	0.111037	LatLo	hg38-MRPL52
5.68399e-06	0.473297	1	1	0.111508	LatLo	hg38-TBCA
5.68412e-06	0.498824	0.649	0.091	0.111511	LatLo	hg38-GAS2L1
5.69511e-06	0.387616	0.988	0.909	0.111727	LatLo	hg38-USP7
5.70231e-06	0.502867	0.696	0.136	0.111868	LatLo	hg38-ACO1
5.7174e-06	0.637807	1	0.909	0.112164	LatLo	hg38-PSME2
5.7236e-06	0.481403	0.977	0.909	0.112286	LatLo	hg38-LYPLA2
5.72603e-06	0.748488	0.994	0.909	0.112333	LatLo	hg38-BNIP3
5.73356e-06	0.397146	0.93	0.682	0.112481	LatLo	hg38-SDCCAG8
5.76903e-06	0.425627	0.789	0.318	0.113177	LatLo	hg38-NAA35
5.79729e-06	0.579563	1	1	0.113731	LatLo	hg38-RPL31
5.84454e-06	0.476706	0.655	0.136	0.114658	LatLo	hg38-EEF2KMT
5.89426e-06	0.462787	0.953	0.818	0.115634	LatLo	hg38-NUDT22
5.89685e-06	0.504666	0.982	0.909	0.115684	LatLo	hg38-TMEM87A
5.91282e-06	0.4583	0.614	0.091	0.115998	LatLo	hg38-MINA
5.98877e-06	0.601211	0.924	0.773	0.117488	LatLo	hg38-SPHK1
6.01582e-06	0.481464	0.977	0.909	0.118018	LatLo	hg38-FAM60A
6.02676e-06	0.423623	0.971	0.864	0.118233	LatLo	hg38-STAP2
6.03055e-06	0.67079	0.994	0.955	0.118307	LatLo	hg38-SKIL
6.03721e-06	0.568265	1	1	0.118438	LatLo	hg38-ASAH1
6.04579e-06	0.571815	1	1	0.118606	LatLo	hg38-HNRNPDL
6.0732e-06	0.570734	1	1	0.119144	LatLo	hg38-EIF1
6.08341e-06	0.496806	0.988	0.909	0.119344	LatLo	hg38-ACOT9
6.10474e-06	0.550696	0.977	0.773	0.119763	LatLo	hg38-PTPN2
6.14658e-06	0.373325	0.912	0.682	0.120584	LatLo	hg38-LBH
6.16834e-06	0.590073	0.994	1	0.121011	LatLo	hg38-APLP2
6.20011e-06	0.492554	0.655	0.136	0.121634	LatLo	hg38-AACS
6.23855e-06	0.500977	0.982	0.909	0.122388	LatLo	hg38-MAGED2
6.28363e-06	0.504903	0.906	0.636	0.123272	LatLo	hg38-UNC93B1
6.30119e-06	0.588436	1	1	0.123617	LatLo	hg38-SEC61B
6.3156e-06	0.458857	0.982	0.955	0.123899	LatLo	hg38-SCARB2
6.38205e-06	0.504019	0.789	0.227	0.125203	LatLo	hg38-NDN
6.41172e-06	0.354021	1	1	0.125785	LatLo	hg38-HSD17B12
6.51489e-06	0.531829	0.977	0.818	0.127809	LatLo	hg38-NFIC
6.53927e-06	0.488353	0.614	0.091	0.128287	LatLo	hg38-CRIM1
6.54105e-06	0.335845	0.953	1	0.128322	LatLo	hg38-PARL
6.5591e-06	0.39055	0.994	1	0.128676	LatLo	hg38-RPL7L1
6.56775e-06	0.703795	0.971	0.864	0.128846	LatLo	hg38-ERRFI1
6.56944e-06	0.471018	0.93	0.864	0.128879	LatLo	hg38-TNRC6B
6.57304e-06	0.463035	0.988	1	0.12895	LatLo	hg38-KCMF1
6.59615e-06	0.472026	0.69	0.182	0.129403	LatLo	hg38-CRYBG3
6.60294e-06	0.484222	0.988	1	0.129536	LatLo	hg38-SPCS3
6.60309e-06	0.452635	0.719	0.182	0.129539	LatLo	hg38-RNF34
6.60841e-06	0.577798	0.719	0.182	0.129644	LatLo	hg38-HERC6
6.61852e-06	0.622225	1	1	0.129842	LatLo	hg38-PRDX1
6.67902e-06	0.523337	0.825	0.273	0.131029	LatLo	hg38-BAMBI
6.69846e-06	0.511118	0.614	0.091	0.13141	LatLo	hg38-HPCAL1
6.70406e-06	0.491148	1	1	0.13152	LatLo	hg38-EMC6
6.73887e-06	0.442503	0.994	0.955	0.132203	LatLo	hg38-SLC25A39
6.76326e-06	0.45127	1	1	0.132682	LatLo	hg38-P4HB
6.79776e-06	0.400709	0.971	0.818	0.133358	LatLo	hg38-TP53TG1
6.80553e-06	0.524205	0.836	0.409	0.133511	LatLo	hg38-BCL9L
6.81304e-06	0.591283	1	1	0.133658	LatLo	hg38-RPL7
6.81934e-06	0.532621	0.655	0.136	0.133782	LatLo	hg38-SNX12
6.83383e-06	0.590365	0.848	0.545	0.134066	LatLo	hg38-MFSD2A
6.83876e-06	0.520463	0.655	0.136	0.134163	LatLo	hg38-FJX1
6.84435e-06	0.514328	0.69	0.182	0.134273	LatLo	hg38-KDM3A
6.86203e-06	1.40727	0.83	0.636	0.134619	LatLo	hg38-SERPINB3
6.86654e-06	0.531278	0.889	0.636	0.134708	LatLo	hg38-IFI16
6.90095e-06	0.535507	1	1	0.135383	LatLo	hg38-RABAC1
6.92839e-06	0.477771	0.813	0.364	0.135921	LatLo	hg38-CHPT1
6.97357e-06	0.484296	0.69	0.182	0.136808	LatLo	hg38-ABCF3
7.03282e-06	0.482306	1	1	0.13797	LatLo	hg38-SOD1
7.05218e-06	0.49491	0.924	0.773	0.13835	LatLo	hg38-LLGL2
7.08422e-06	0.457014	0.784	0.273	0.138978	LatLo	hg38-SLC20A1
7.11247e-06	0.537721	0.69	0.182	0.139532	LatLo	hg38-MAP3K9
7.13401e-06	0.274587	1	1	0.139955	LatLo	hg38-RAB14
7.18244e-06	0.49384	0.994	1	0.140905	LatLo	hg38-COMT
7.21301e-06	0.444981	0.789	0.227	0.141505	LatLo	hg38-CHST15
7.21577e-06	0.454088	0.649	0.136	0.141559	LatLo	hg38-ICAM3
7.24405e-06	0.517072	0.754	0.273	0.142114	LatLo	hg38-SH3RF1
7.29097e-06	0.450815	0.813	0.318	0.143034	LatLo	hg38-RPUSD3
7.32079e-06	0.402935	0.713	0.182	0.143619	LatLo	hg38-NMRK1
7.36565e-06	0.462369	0.988	0.909	0.144499	LatLo	hg38-CISD1
7.37264e-06	0.509137	1	1	0.144637	LatLo	hg38-CSDE1
7.40978e-06	0.428455	0.924	0.727	0.145365	LatLo	hg38-NUDT2
7.41224e-06	0.45138	1	1	0.145413	LatLo	hg38-MRPL13
7.41498e-06	0.458635	0.988	0.955	0.145467	LatLo	hg38-DYNC1LI1
7.43549e-06	0.564836	0.936	0.773	0.145869	LatLo	hg38-POR
7.44424e-06	0.661587	0.854	0.409	0.146041	LatLo	hg38-STEAP4
7.46056e-06	0.428715	0.813	0.318	0.146361	LatLo	hg38-MSL1
7.49706e-06	0.598835	0.883	0.636	0.147077	LatLo	hg38-STRA6
7.55782e-06	0.550606	1	0.955	0.148269	LatLo	hg38-HNRNPU
7.57679e-06	0.504244	0.924	0.773	0.148642	LatLo	hg38-FAM127A
7.61701e-06	0.496869	0.982	1	0.149431	LatLo	hg38-ENSA
7.68187e-06	0.485843	0.965	0.818	0.150703	LatLo	hg38-STAT1
7.69054e-06	0.529596	0.994	0.909	0.150873	LatLo	hg38-IMP3
7.75798e-06	0.422725	0.784	0.318	0.152196	LatLo	hg38-CTBS
7.88437e-06	1.05025	0.871	0.773	0.154676	LatLo	hg38-RARRES1
7.90104e-06	0.415782	0.959	0.818	0.155003	LatLo	hg38-MRPS22
7.90134e-06	0.343582	1	1	0.155008	LatLo	hg38-C1QBP
7.9464e-06	0.452635	0.713	0.182	0.155892	LatLo	hg38-PPP5C
7.95386e-06	0.369293	0.93	0.727	0.156039	LatLo	hg38-TMED1
7.97808e-06	0.483957	1	1	0.156514	LatLo	hg38-ATP5A1
7.98158e-06	0.507091	0.86	0.409	0.156583	LatLo	hg38-SNX7
8.05535e-06	0.453334	0.684	0.182	0.15803	LatLo	hg38-OSGIN2
8.05934e-06	0.541409	1	1	0.158108	LatLo	hg38-PSMB5
8.06009e-06	0.475108	0.749	0.227	0.158123	LatLo	hg38-TOR3A
8.07973e-06	0.310804	0.789	0.273	0.158508	LatLo	hg38-CCBL2
8.08505e-06	0.514841	1	1	0.158613	LatLo	hg38-GTF2A2
8.09402e-06	0.505498	0.994	0.955	0.158789	LatLo	hg38-FAM49B
8.14721e-06	0.553439	0.713	0.182	0.159832	LatLo	hg38-ANKRD29
8.23356e-06	0.540427	0.982	0.864	0.161526	LatLo	hg38-RBMS1
8.25232e-06	0.536307	0.93	0.773	0.161894	LatLo	hg38-B3GNT5
8.30384e-06	0.52504	1	0.909	0.162905	LatLo	hg38-NDUFS7
8.32589e-06	0.514781	1	1	0.163337	LatLo	hg38-MINOS1
8.34661e-06	0.397918	1	1	0.163744	LatLo	hg38-UQCRFS1
8.35751e-06	0.431305	0.749	0.227	0.163958	LatLo	hg38-SLC37A1
8.38039e-06	0.484331	1	1	0.164407	LatLo	hg38-RPL35A
8.38166e-06	0.486707	0.947	0.727	0.164431	LatLo	hg38-RNF115
8.38509e-06	0.477303	1	1	0.164499	LatLo	hg38-CYC1
8.39964e-06	0.70238	0.959	0.864	0.164784	LatLo	hg38-PIM3
8.4015e-06	0.487445	0.778	0.227	0.164821	LatLo	hg38-KRIT1
8.43455e-06	0.571487	0.994	1	0.165469	LatLo	hg38-RAP1B
8.44573e-06	0.488353	0.719	0.227	0.165688	LatLo	hg38-QTRT1
8.44775e-06	0.428715	0.906	0.818	0.165728	LatLo	hg38-EXOSC4
8.44811e-06	0.48734	0.684	0.182	0.165735	LatLo	hg38-LZTS2
8.45621e-06	0.535568	0.906	0.682	0.165894	LatLo	hg38-PURA
8.5976e-06	0.459148	1	1	0.168668	LatLo	hg38-RALBP1
8.61948e-06	0.354668	0.924	0.636	0.169097	LatLo	hg38-PAPSS1
8.71577e-06	0.530783	0.947	0.773	0.170986	LatLo	hg38-NXN
8.74672e-06	0.667523	0.901	0.682	0.171593	LatLo	hg38-ADM
8.7479e-06	0.462723	0.684	0.182	0.171616	LatLo	hg38-PQLC3
8.79294e-06	0.420465	0.994	1	0.1725	LatLo	hg38-CMPK1
8.79454e-06	0.495586	0.778	0.273	0.172531	LatLo	hg38-MTOR
8.83772e-06	0.494291	1	0.955	0.173378	LatLo	hg38-NAP1L1
8.84667e-06	0.506975	0.977	0.909	0.173554	LatLo	hg38-HDAC1
8.86788e-06	0.596917	1	1	0.17397	LatLo	hg38-HLA-A
8.91279e-06	0.489668	0.971	0.864	0.174851	LatLo	hg38-CSNK1E
8.95541e-06	0.502423	0.684	0.182	0.175687	LatLo	hg38-DOK4
8.95585e-06	0.423475	0.813	0.318	0.175696	LatLo	hg38-TOR1AIP1
9.08176e-06	0.502362	0.988	0.864	0.178166	LatLo	hg38-PLEC
9.17563e-06	0.443958	1	1	0.180008	LatLo	hg38-GPX4
9.18192e-06	0.539646	0.871	0.5	0.180131	LatLo	hg38-VILL
9.23599e-06	0.38186	0.784	0.273	0.181192	LatLo	hg38-GNPTAB
9.29213e-06	0.490166	0.778	0.273	0.182293	LatLo	hg38-ZFAND1
9.32587e-06	0.388616	0.713	0.182	0.182955	LatLo	hg38-DHDDS
9.34197e-06	0.323534	0.713	0.136	0.183271	LatLo	hg38-C6orf203
9.35063e-06	0.412444	0.708	0.182	0.183441	LatLo	hg38-FAM104B
9.35493e-06	0.504666	0.965	0.955	0.183525	LatLo	hg38-MALSU1
9.3712e-06	0.483766	0.561	0.045	0.183844	LatLo	hg38-SMIM3
9.39494e-06	0.475723	0.988	0.864	0.18431	LatLo	hg38-DPP7
9.44639e-06	0.550791	0.778	0.318	0.185319	LatLo	hg38-LXN
9.55706e-06	0.531531	1	1	0.18749	LatLo	hg38-HNRNPA2B1
9.57387e-06	0.418355	0.965	0.818	0.18782	LatLo	hg38-CDK2AP2
9.57645e-06	0.413966	0.749	0.227	0.187871	LatLo	hg38-RIPK1
9.62488e-06	0.437613	0.643	0.136	0.188821	LatLo	hg38-SLC35F5
9.62593e-06	0.706398	0.982	0.864	0.188842	LatLo	hg38-THBS1
9.63667e-06	0.593599	0.971	0.864	0.189052	LatLo	hg38-FAM114A1
9.64638e-06	0.451985	0.749	0.273	0.189243	LatLo	hg38-RGS19
9.67167e-06	0.465608	0.982	0.864	0.189739	LatLo	hg38-PTPRA
9.76536e-06	0.44022	0.749	0.273	0.191577	LatLo	hg38-WWC3
9.77378e-06	0.395671	0.982	1	0.191742	LatLo	hg38-ARPP19
9.79811e-06	0.472246	0.749	0.273	0.192219	LatLo	hg38-FAM21C
9.80037e-06	0.49491	0.749	0.273	0.192264	LatLo	hg38-TMEM14A
9.82058e-06	0.443174	0.988	1	0.19266	LatLo	hg38-SLC25A4
9.87691e-06	0.435734	1	1	0.193765	LatLo	hg38-EMC7
9.90413e-06	0.478435	0.994	0.955	0.194299	LatLo	hg38-RSL24D1
9.92847e-06	0.446466	1	1	0.194777	LatLo	hg38-AHCYL1
9.99677e-06	0.490166	0.772	0.227	0.196117	LatLo	hg38-SAMD9L
1.00104e-05	0.399122	0.988	0.909	0.196383	LatLo	hg38-CTSZ
1.00322e-05	0.577363	1	1	0.196811	LatLo	hg38-USMG5
1.0088e-05	0.634956	0.708	0.182	0.197907	LatLo	hg38-EPPK1
1.01201e-05	0.472026	0.673	0.136	0.198536	LatLo	hg38-B3GNT8
1.01349e-05	0.387218	0.749	0.227	0.198827	LatLo	hg38-C6orf1
1.01726e-05	0.427168	0.93	0.864	0.199566	LatLo	hg38-PDIA4
1.01881e-05	0.473439	0.942	0.636	0.199871	LatLo	hg38-GSK3B
1.02345e-05	0.397875	0.994	0.955	0.20078	LatLo	hg38-LAMC2
1.03173e-05	0.508819	0.743	0.227	0.202404	LatLo	hg38-PARP12
1.03779e-05	0.477458	0.982	0.955	0.203594	LatLo	hg38-COMMD4
1.03801e-05	0.486082	0.977	0.864	0.203637	LatLo	hg38-IAH1
1.0421e-05	0.469377	0.743	0.227	0.204439	LatLo	hg38-TC2N
1.04447e-05	0.797472	0.988	0.909	0.204905	LatLo	hg38-SFN
1.04749e-05	0.645072	0.86	0.636	0.205497	LatLo	hg38-LMCD1
1.04784e-05	0.459819	0.778	0.318	0.205565	LatLo	hg38-SLC35D2
1.04796e-05	0.431408	0.778	0.318	0.205589	LatLo	hg38-AGA
1.04899e-05	0.558827	0.959	0.864	0.205792	LatLo	hg38-PLXNB2
1.04958e-05	0.367648	0.953	0.773	0.205907	LatLo	hg38-COMMD5
1.05622e-05	0.459881	0.942	0.773	0.207209	LatLo	hg38-DHX30
1.05864e-05	0.432511	0.942	0.727	0.207685	LatLo	hg38-DLGAP4
1.06771e-05	0.478851	0.982	0.909	0.209463	LatLo	hg38-SQRDL
1.06987e-05	0.417478	0.959	0.773	0.209887	LatLo	hg38-UBE2F
1.07232e-05	0.4496	0.713	0.227	0.210368	LatLo	hg38-EP400
1.08145e-05	0.266563	0.749	0.227	0.212159	LatLo	hg38-FAM213B
1.08676e-05	0.469536	1	0.955	0.2132	LatLo	hg38-PPP1R12A
1.0871e-05	0.44022	0.912	0.727	0.213268	LatLo	hg38-CTTNBP2NL
1.09107e-05	0.499328	0.807	0.273	0.214046	LatLo	hg38-ST5
1.09455e-05	0.4496	0.713	0.227	0.214728	LatLo	hg38-ALDH16A1
1.10155e-05	0.336521	0.813	0.273	0.216101	LatLo	hg38-GNA11
1.10889e-05	0.324852	0.971	0.864	0.217543	LatLo	hg38-NME4
1.11673e-05	0.503278	0.994	0.909	0.21908	LatLo	hg38-NDUFV3
1.1174e-05	0.44985	0.977	0.864	0.219212	LatLo	hg38-RP11-54H7.4
1.12146e-05	0.373108	0.994	1	0.220009	LatLo	hg38-ARHGDIA
1.12756e-05	0.416267	0.994	1	0.221205	LatLo	hg38-EPRS
1.13009e-05	0.547945	1	0.955	0.221701	LatLo	hg38-CBX3
1.14278e-05	0.506975	0.93	0.636	0.22419	LatLo	hg38-STX4
1.14871e-05	0.49058	0.982	0.909	0.225353	LatLo	hg38-TMEM205
1.15167e-05	0.519027	0.947	0.818	0.225934	LatLo	hg38-EVI5
1.15518e-05	0.445164	1	1	0.226623	LatLo	hg38-PDIA6
1.15826e-05	0.375097	0.743	0.227	0.227228	LatLo	hg38-TRIM47
1.16421e-05	0.491272	0.637	0.091	0.228394	LatLo	hg38-ADAMTS9
1.16731e-05	0.340759	0.673	0.136	0.229003	LatLo	hg38-EXT2
1.16954e-05	0.440516	1	1	0.229441	LatLo	hg38-CDC37
1.17341e-05	0.56642	1	1	0.2302	LatLo	hg38-RPL23
1.17701e-05	0.522393	0.994	0.955	0.230907	LatLo	hg38-CDC123
1.185e-05	0.459332	0.936	0.773	0.232473	LatLo	hg38-SLMAP
1.1926e-05	0.377127	0.778	0.273	0.233965	LatLo	hg38-SIRT6
1.19922e-05	0.505549	0.918	0.727	0.235262	LatLo	hg38-DGCR6L
1.20636e-05	0.443855	0.667	0.136	0.236663	LatLo	hg38-AKAP1
1.21216e-05	0.547026	1	0.909	0.237801	LatLo	hg38-DCUN1D5
1.21257e-05	0.497125	1	1	0.237882	LatLo	hg38-SKP1
1.21478e-05	0.413232	0.708	0.182	0.238316	LatLo	hg38-PRKRIR
1.21673e-05	0.405274	1	1	0.238699	LatLo	hg38-RPL26L1
1.22758e-05	0.450286	0.807	0.318	0.240827	LatLo	hg38-ITGB5
1.22992e-05	0.45138	0.772	0.273	0.241286	LatLo	hg38-C5orf28
1.2445e-05	0.396214	0.772	0.273	0.244147	LatLo	hg38-PLAA
1.26118e-05	0.549751	0.848	0.455	0.247419	LatLo	hg38-PKP2
1.26459e-05	0.457563	0.947	0.727	0.248087	LatLo	hg38-FTSJ1
1.2673e-05	0.532701	1	1	0.248619	LatLo	hg38-RPL30
1.26789e-05	0.404433	0.965	0.909	0.248734	LatLo	hg38-DPP3
1.26886e-05	0.578013	0.959	0.909	0.248924	LatLo	hg38-MBOAT2
1.27226e-05	0.498285	0.766	0.227	0.249593	LatLo	hg38-GBP2
1.27977e-05	0.502078	1	1	0.251066	LatLo	hg38-RPS9
1.28124e-05	0.514328	0.971	0.955	0.251354	LatLo	hg38-CLSTN1
1.28841e-05	0.490638	0.912	0.773	0.252761	LatLo	hg38-PKN1
1.28846e-05	0.460603	0.637	0.136	0.252771	LatLo	hg38-TMEM214
1.28989e-05	0.473506	0.626	0.091	0.25305	LatLo	hg38-CLUAP1
1.29276e-05	0.475108	0.743	0.273	0.253614	LatLo	hg38-NCOA6
1.29278e-05	0.453867	0.988	0.909	0.253618	LatLo	hg38-CISD2
1.29468e-05	0.507489	0.988	0.955	0.25399	LatLo	hg38-RABL6
1.29685e-05	0.675219	0.632	0.091	0.254416	LatLo	hg38-NNMT
1.30124e-05	0.444236	0.953	0.864	0.255278	LatLo	hg38-PQLC1
1.31814e-05	0.446334	0.959	0.682	0.258593	LatLo	hg38-RP11-841O20.2
1.3255e-05	0.40195	0.977	0.818	0.260036	LatLo	hg38-PAFAH1B2
1.32707e-05	0.498469	0.918	0.727	0.260344	LatLo	hg38-NUDT16L1
1.32765e-05	0.516116	0.912	0.682	0.260458	LatLo	hg38-MIR22HG
1.32826e-05	0.483642	0.737	0.227	0.260578	LatLo	hg38-CRTAP
1.33835e-05	0.6304	0.637	0.136	0.262558	LatLo	hg38-SLC34A2
1.33933e-05	0.459994	0.994	0.909	0.26275	LatLo	hg38-CTTN
1.35454e-05	0.403253	0.737	0.182	0.265733	LatLo	hg38-GUCD1
1.35553e-05	0.502867	0.702	0.182	0.265928	LatLo	hg38-AFAP1L2
1.36137e-05	0.485425	0.702	0.182	0.267074	LatLo	hg38-PLCD1
1.36229e-05	0.462529	0.848	0.455	0.267255	LatLo	hg38-IL4R
1.36605e-05	0.457816	0.737	0.227	0.267991	LatLo	hg38-ICA1
1.36704e-05	0.50776	0.942	0.773	0.268186	LatLo	hg38-KIF21A
1.36852e-05	0.458677	0.988	0.864	0.268476	LatLo	hg38-TMX2
1.3706e-05	0.547614	0.637	0.136	0.268884	LatLo	hg38-FRMD6-AS1
1.37612e-05	0.287586	0.994	1	0.269967	LatLo	hg38-UBE2R2
1.38245e-05	0.442008	1	1	0.27121	LatLo	hg38-SLIRP
1.38863e-05	0.505745	0.702	0.182	0.272421	LatLo	hg38-GDA
1.39849e-05	0.362806	0.994	0.909	0.274355	LatLo	hg38-IER2
1.40011e-05	0.356967	0.626	0.091	0.274674	LatLo	hg38-HEXDC
1.40282e-05	0.601875	1	1	0.275204	LatLo	hg38-RPS11
1.40358e-05	0.553831	0.906	0.636	0.275354	LatLo	hg38-ZNF217
1.40864e-05	0.495843	0.977	0.955	0.276346	LatLo	hg38-TMED4
1.41767e-05	0.482488	0.959	0.909	0.278119	LatLo	hg38-AIMP2
1.42614e-05	0.420299	0.772	0.273	0.279781	LatLo	hg38-GNPAT
1.42696e-05	0.458417	0.965	0.955	0.279942	LatLo	hg38-CCDC25
1.43861e-05	0.465834	0.673	0.182	0.282226	LatLo	hg38-ZBED4
1.44347e-05	0.576913	1	1	0.283179	LatLo	hg38-RPS4X
1.45362e-05	0.484189	0.971	0.955	0.285171	LatLo	hg38-TIMM17B
1.45882e-05	0.501497	1	1	0.286191	LatLo	hg38-TOMM20
1.45914e-05	0.533376	0.596	0.091	0.286254	LatLo	hg38-TSHZ2
1.45918e-05	0.465834	0.661	0.136	0.286262	LatLo	hg38-MID1IP1
1.466e-05	0.381176	0.766	0.227	0.287599	LatLo	hg38-MICALL2
1.47639e-05	0.518265	0.912	0.636	0.289639	LatLo	hg38-DHRS4L2
1.48162e-05	0.472326	0.994	0.955	0.290664	LatLo	hg38-ANKLE2
1.48251e-05	0.407192	0.971	0.864	0.29084	LatLo	hg38-SAT2
1.48367e-05	0.493901	1	1	0.291065	LatLo	hg38-SNRPE
1.48695e-05	0.450184	0.626	0.091	0.291711	LatLo	hg38-SPDEF
1.4897e-05	0.372108	0.947	0.773	0.292249	LatLo	hg38-MAGOHB
1.49391e-05	0.648379	0.895	0.591	0.293074	LatLo	hg38-GPR157
1.50207e-05	0.39462	0.772	0.227	0.294677	LatLo	hg38-RIN3
1.51259e-05	0.593034	0.795	0.318	0.296739	LatLo	hg38-TSC22D3
1.51823e-05	0.450815	0.632	0.136	0.297846	LatLo	hg38-TMEM161A
1.52213e-05	0.503879	0.988	0.864	0.298612	LatLo	hg38-EIF4H
1.54011e-05	0.412657	1	0.955	0.302138	LatLo	hg38-RAB8A
1.54092e-05	0.307534	0.807	0.318	0.302297	LatLo	hg38-CRNKL1
1.54136e-05	0.524142	0.877	0.545	0.302383	LatLo	hg38-CRNDE
1.54419e-05	0.470296	0.632	0.136	0.302939	LatLo	hg38-ARID5A
1.54839e-05	0.432712	0.947	0.727	0.303762	LatLo	hg38-TP53RK
1.55631e-05	0.590314	0.83	0.591	0.305316	LatLo	hg38-SLC25A23
1.56781e-05	0.460603	0.632	0.136	0.307573	LatLo	hg38-ATPAF2
1.56829e-05	0.454088	0.632	0.136	0.307667	LatLo	hg38-E2F3
1.57491e-05	0.456447	0.988	0.818	0.308965	LatLo	hg38-ENC1
1.59028e-05	0.440016	0.766	0.273	0.311981	LatLo	hg38-MSH3
1.60738e-05	0.403938	0.988	1	0.315335	LatLo	hg38-MRPS33
1.61653e-05	0.362522	0.959	1	0.317131	LatLo	hg38-PITPNB
1.61668e-05	0.419814	0.994	0.909	0.31716	LatLo	hg38-NFE2L2
1.62574e-05	0.597513	0.942	0.773	0.318937	LatLo	hg38-PPARD
1.62742e-05	0.406115	0.982	0.818	0.319268	LatLo	hg38-DDX27
1.6329e-05	0.45256	1	1	0.320342	LatLo	hg38-EIF4E2
1.63406e-05	0.483985	1	1	0.32057	LatLo	hg38-UBE2D2
1.64165e-05	0.392916	1	1	0.322059	LatLo	hg38-RPS19BP1
1.64292e-05	0.495388	0.901	0.636	0.322309	LatLo	hg38-LASP1
1.66269e-05	0.473506	0.632	0.136	0.326186	LatLo	hg38-TXNDC11
1.66975e-05	0.463844	0.632	0.136	0.327572	LatLo	hg38-TP53INP2
1.68146e-05	0.441612	0.971	0.909	0.329868	LatLo	hg38-PCM1
1.68497e-05	0.332816	0.971	0.773	0.330558	LatLo	hg38-FAM195B
1.69824e-05	0.468187	0.737	0.227	0.333161	LatLo	hg38-SYNPO
1.70224e-05	0.468772	0.988	0.864	0.333945	LatLo	hg38-POLE4
1.70848e-05	0.45618	0.988	0.955	0.335169	LatLo	hg38-BCAP29
1.71245e-05	0.41261	1	1	0.335949	LatLo	hg38-PRPF40A
1.71322e-05	0.407036	0.801	0.318	0.3361	LatLo	hg38-ELAC2
1.71718e-05	0.38574	0.906	0.636	0.336876	LatLo	hg38-NINJ1
1.71831e-05	0.477771	0.795	0.318	0.337097	LatLo	hg38-GYG1
1.72039e-05	0.467808	0.906	0.682	0.337506	LatLo	hg38-VEGFB
1.72315e-05	0.470391	0.982	0.864	0.338048	LatLo	hg38-ITGB4
1.7244e-05	0.533915	0.906	0.545	0.338294	LatLo	hg38-IGSF8
1.73458e-05	0.514328	0.988	0.955	0.34029	LatLo	hg38-BTG3
1.73974e-05	0.413918	0.977	0.955	0.341302	LatLo	hg38-ELOVL1
1.74041e-05	0.461685	0.696	0.182	0.341434	LatLo	hg38-ACACA
1.74725e-05	0.407036	0.825	0.409	0.342775	LatLo	hg38-VANGL1
1.76485e-05	0.90859	0.965	0.864	0.346229	LatLo	hg38-AKAP12
1.7717e-05	0.44022	0.731	0.227	0.347571	LatLo	hg38-ZFYVE19
1.77411e-05	0.410188	0.731	0.227	0.348046	LatLo	hg38-C16orf45
1.78513e-05	0.434286	0.988	1	0.350206	LatLo	hg38-ADI1
1.80214e-05	0.408968	0.731	0.182	0.353543	LatLo	hg38-TBC1D9
1.8051e-05	0.296502	0.988	0.955	0.354124	LatLo	hg38-LSM5
1.82414e-05	0.439591	0.947	0.727	0.35786	LatLo	hg38-BAG6
1.83119e-05	0.477894	0.936	0.636	0.359243	LatLo	hg38-PRKAG2
1.83176e-05	0.494126	0.971	0.773	0.359354	LatLo	hg38-LEO1
1.83449e-05	0.467075	0.93	0.727	0.359889	LatLo	hg38-TMUB1
1.83658e-05	0.408968	0.795	0.318	0.3603	LatLo	hg38-KIFAP3
1.84211e-05	0.491272	0.702	0.227	0.361385	LatLo	hg38-TP53
1.84258e-05	0.461685	0.702	0.227	0.361476	LatLo	hg38-BAK1
1.85005e-05	0.467673	0.702	0.227	0.362943	LatLo	hg38-PTPLA
1.8583e-05	0.400384	0.795	0.318	0.364562	LatLo	hg38-TMEM245
1.86327e-05	0.661864	0.789	0.364	0.365535	LatLo	hg38-B3GALT5-AS1
1.86739e-05	0.274725	1	1	0.366344	LatLo	hg38-NDUFS6
1.87126e-05	0.593753	0.977	0.864	0.367103	LatLo	hg38-MGLL
1.87661e-05	0.35761	0.83	0.364	0.368154	LatLo	hg38-FUT3
1.89008e-05	0.363803	1	1	0.370796	LatLo	hg38-FAM162A
1.91765e-05	0.530077	0.988	0.955	0.376204	LatLo	hg38-NRD1
1.9181e-05	0.426359	1	1	0.376292	LatLo	hg38-PTS
1.92292e-05	0.502525	0.953	0.909	0.377238	LatLo	hg38-CUL3
1.92699e-05	0.475108	0.918	0.636	0.378037	LatLo	hg38-GPS1
1.93043e-05	0.458978	0.988	0.909	0.378711	LatLo	hg38-ERGIC3
1.93725e-05	0.454905	0.842	0.409	0.380049	LatLo	hg38-FZR1
1.94287e-05	0.497877	0.865	0.5	0.381151	LatLo	hg38-CDC37L1
1.95491e-05	0.445659	0.93	0.636	0.383514	LatLo	hg38-BMP2
1.95686e-05	0.554775	0.924	0.636	0.383897	LatLo	hg38-SCD5
1.95996e-05	0.458978	0.789	0.273	0.384505	LatLo	hg38-ACP2
1.97271e-05	0.384201	0.725	0.182	0.387006	LatLo	hg38-ZMYND19
1.97321e-05	0.467579	1	0.955	0.387105	LatLo	hg38-ARL5A
1.977e-05	0.480008	0.971	0.818	0.387847	LatLo	hg38-TRIP6
1.98329e-05	0.503661	0.76	0.273	0.389082	LatLo	hg38-R3HDM2
1.98356e-05	0.41465	0.766	0.273	0.389135	LatLo	hg38-DOCK1
1.99574e-05	0.341392	0.971	0.955	0.391525	LatLo	hg38-TROVE2
1.9969e-05	0.577179	0.994	0.955	0.391753	LatLo	hg38-PFKP
2.00829e-05	0.463844	0.626	0.136	0.393986	LatLo	hg38-KIAA1841
2.01713e-05	0.425186	0.93	0.682	0.39572	LatLo	hg38-COPA
2.02307e-05	0.439647	0.795	0.273	0.396886	LatLo	hg38-PTPN13
2.03281e-05	0.364606	0.971	0.864	0.398796	LatLo	hg38-TRAPPC10
2.03702e-05	0.464491	1	1	0.399622	LatLo	hg38-SNRPF
2.04094e-05	0.467902	0.994	1	0.400391	LatLo	hg38-ANXA7
2.05243e-05	0.613903	0.877	0.545	0.402647	LatLo	hg38-LGALS9
2.05653e-05	0.393335	0.69	0.182	0.40345	LatLo	hg38-FAM65A
2.06232e-05	0.448079	0.93	0.727	0.404585	LatLo	hg38-PGRMC2
2.06897e-05	0.437486	0.953	0.727	0.40589	LatLo	hg38-JARID2
2.07052e-05	0.439176	0.825	0.318	0.406195	LatLo	hg38-GNAI1
2.08102e-05	0.481438	1	1	0.408255	LatLo	hg38-RPL37A
2.08284e-05	0.432848	0.965	0.955	0.408612	LatLo	hg38-TSEN34
2.08342e-05	0.437155	0.76	0.273	0.408724	LatLo	hg38-TRPC4AP
2.08989e-05	0.485058	0.585	0.091	0.409994	LatLo	hg38-TPST2
2.0997e-05	0.407701	0.971	0.909	0.411919	LatLo	hg38-SEC63
2.12629e-05	0.416894	0.76	0.273	0.417136	LatLo	hg38-PRPF18
2.13028e-05	0.488353	0.69	0.182	0.417918	LatLo	hg38-CERCAM
2.13759e-05	0.443502	0.947	0.727	0.419351	LatLo	hg38-EPHB2
2.14545e-05	0.409917	1	0.955	0.420894	LatLo	hg38-TOMM22
2.14764e-05	0.493234	1	1	0.421325	LatLo	hg38-MRPL14
2.14848e-05	0.610434	1	0.955	0.42149	LatLo	hg38-NPC2
2.14983e-05	0.591408	0.585	0.091	0.421754	LatLo	hg38-MT1E
2.15132e-05	0.45566	0.69	0.182	0.422047	LatLo	hg38-NRP2
2.15705e-05	0.411594	1	1	0.423171	LatLo	hg38-RHOA
2.16078e-05	0.297774	0.69	0.136	0.423902	LatLo	hg38-ZNF503
2.16453e-05	0.356324	0.889	0.773	0.424638	LatLo	hg38-SH3GLB2
2.17473e-05	0.492729	0.994	0.955	0.426638	LatLo	hg38-CTSD
2.18021e-05	0.493878	1	1	0.427713	LatLo	hg38-PSMB2
2.19946e-05	0.457816	0.725	0.227	0.431489	LatLo	hg38-PEX10
2.20303e-05	0.44022	0.731	0.273	0.432191	LatLo	hg38-UNC119
2.21037e-05	0.409284	0.69	0.182	0.433631	LatLo	hg38-ZNF598
2.21457e-05	0.506213	1	1	0.434454	LatLo	hg38-DYNLL1
2.21715e-05	0.390226	0.725	0.182	0.43496	LatLo	hg38-ZNF205
2.21832e-05	0.588436	0.754	0.273	0.43519	LatLo	hg38-IGFBP4
2.23751e-05	0.467939	0.982	0.864	0.438955	LatLo	hg38-AGPAT2
2.23813e-05	0.411029	0.731	0.227	0.439077	LatLo	hg38-PPP1R16A
2.23964e-05	0.437257	0.725	0.227	0.439373	LatLo	hg38-ARHGEF28
2.24429e-05	0.496739	0.977	0.909	0.440284	LatLo	hg38-NOP56
2.24795e-05	0.482142	0.988	1	0.441002	LatLo	hg38-ECHDC1
2.27633e-05	0.437486	0.661	0.182	0.446571	LatLo	hg38-CC2D1A
2.28829e-05	0.440675	0.661	0.182	0.448917	LatLo	hg38-ST20-AS1
2.28996e-05	0.375126	1	1	0.449245	LatLo	hg38-COX20
2.29046e-05	0.394184	1	0.909	0.449343	LatLo	hg38-U2SURP
2.29416e-05	0.440016	0.754	0.227	0.450068	LatLo	hg38-PRKX
2.29467e-05	0.451677	0.988	0.955	0.450168	LatLo	hg38-KRAS
2.3125e-05	0.496417	0.965	0.864	0.453665	LatLo	hg38-PABPC4
2.35308e-05	0.410453	0.994	1	0.461626	LatLo	hg38-GDI2
2.35449e-05	0.382752	0.988	0.909	0.461903	LatLo	hg38-HERPUD1
2.35538e-05	0.557061	0.924	0.545	0.462079	LatLo	hg38-AFAP1
2.35555e-05	0.535846	1	1	0.462112	LatLo	hg38-SNX3
2.35828e-05	0.412444	0.696	0.227	0.462647	LatLo	hg38-SPTLC1
2.35903e-05	0.311192	0.977	0.864	0.462794	LatLo	hg38-CCM2
2.36256e-05	0.399845	0.825	0.273	0.463486	LatLo	hg38-TSPAN4
2.36694e-05	0.386276	0.795	0.318	0.464345	LatLo	hg38-MAP2K4
2.3713e-05	0.547702	0.889	0.5	0.465201	LatLo	hg38-SNX24
2.37285e-05	0.44093	0.988	1	0.465506	LatLo	hg38-NONO
2.37466e-05	0.458677	0.696	0.227	0.46586	LatLo	hg38-PRDM1
2.38006e-05	0.480427	0.754	0.227	0.466921	LatLo	hg38-RP11-554I8.2
2.38854e-05	0.467075	0.784	0.273	0.468583	LatLo	hg38-KIAA0040
2.39722e-05	0.302709	1	0.955	0.470286	LatLo	hg38-STX8
2.39907e-05	0.457504	1	1	0.47065	LatLo	hg38-PSMC1
2.40019e-05	0.428715	0.918	0.682	0.47087	LatLo	hg38-ZSWIM7
2.40282e-05	0.425917	0.789	0.318	0.471384	LatLo	hg38-MOSPD3
2.4042e-05	0.267002	0.696	0.182	0.471656	LatLo	hg38-SOCS1
2.41112e-05	0.465213	1	1	0.473013	LatLo	hg38-ARPC5L
2.41439e-05	0.498285	0.754	0.273	0.473654	LatLo	hg38-OAS3
2.42129e-05	0.407746	0.971	0.955	0.475008	LatLo	hg38-CHD9
2.42997e-05	0.621061	0.953	0.773	0.476712	LatLo	hg38-FRMD6
2.43637e-05	0.279231	0.988	1	0.477967	LatLo	hg38-HMGA1
2.44024e-05	0.414483	0.848	0.409	0.478726	LatLo	hg38-SNN
2.44861e-05	0.643766	1	1	0.480369	LatLo	hg38-RPL3
2.45899e-05	0.2771	0.942	0.727	0.482405	LatLo	hg38-RNPEPL1
2.47645e-05	0.356033	0.754	0.182	0.485831	LatLo	hg38-MICAL2
2.49778e-05	0.256715	0.936	0.818	0.490015	LatLo	hg38-SSRP1
2.49804e-05	0.454286	0.86	0.409	0.490065	LatLo	hg38-CD276
2.50244e-05	0.395925	0.819	0.364	0.490929	LatLo	hg38-STARD3
2.50274e-05	0.414799	0.994	0.955	0.490988	LatLo	hg38-COA4
2.52823e-05	0.452998	0.988	0.955	0.495988	LatLo	hg38-RBM17
2.53133e-05	0.303551	0.795	0.273	0.496596	LatLo	hg38-BPHL
2.54365e-05	0.3885	0.953	0.773	0.499012	LatLo	hg38-HINT2
2.54637e-05	0.464822	0.877	0.727	0.499548	LatLo	hg38-SLC25A1
2.55008e-05	0.457816	0.971	0.909	0.500274	LatLo	hg38-MTX2
2.55695e-05	0.492628	0.912	0.636	0.501622	LatLo	hg38-DVL1
2.57134e-05	0.372521	0.76	0.227	0.504445	LatLo	hg38-RXRA
2.576e-05	0.529596	0.895	0.545	0.505359	LatLo	hg38-VRK2
2.61665e-05	0.575751	0.871	0.5	0.513334	LatLo	hg38-NFKBIZ
2.62504e-05	0.497403	0.965	0.727	0.51498	LatLo	hg38-P4HA1
2.63005e-05	0.304479	1	1	0.515963	LatLo	hg38-SUB1
2.64282e-05	0.384738	1	1	0.518469	LatLo	hg38-C19orf43
2.6469e-05	0.437942	1	0.955	0.519269	LatLo	hg38-PUF60
2.6641e-05	0.416451	0.848	0.409	0.522643	LatLo	hg38-CERS2
2.67464e-05	0.402537	0.982	0.909	0.524711	LatLo	hg38-PDHA1
2.68396e-05	0.622542	0.871	0.5	0.526539	LatLo	hg38-RAB31
2.69133e-05	0.431408	0.754	0.273	0.527985	LatLo	hg38-USP6NL
2.69449e-05	0.412071	1	0.955	0.528605	LatLo	hg38-ORMDL2
2.70151e-05	0.55137	0.924	0.682	0.529982	LatLo	hg38-TSPAN2
2.70438e-05	0.421179	0.819	0.364	0.530545	LatLo	hg38-STX6
2.71251e-05	0.482488	0.684	0.182	0.53214	LatLo	hg38-L3MBTL2
2.71677e-05	0.431535	0.988	0.909	0.532975	LatLo	hg38-MRPL34
2.7183e-05	0.391726	0.76	0.273	0.533277	LatLo	hg38-GNA12
2.73825e-05	0.437257	0.713	0.182	0.53719	LatLo	hg38-SPA17
2.74105e-05	0.388242	0.965	0.727	0.53774	LatLo	hg38-FAM173A
2.75022e-05	0.402935	0.684	0.182	0.539537	LatLo	hg38-LINC00869
2.76289e-05	0.477961	0.725	0.273	0.542025	LatLo	hg38-PLS1
2.77509e-05	0.390581	0.994	0.955	0.544417	LatLo	hg38-TSSC4
2.78149e-05	0.497358	0.83	0.409	0.545672	LatLo	hg38-KIF13B
2.78426e-05	0.488657	1	1	0.546216	LatLo	hg38-PDCD6
2.78503e-05	0.477961	0.719	0.227	0.546368	LatLo	hg38-ST6GALNAC6
2.78791e-05	0.426977	0.994	1	0.546931	LatLo	hg38-PCMT1
2.79205e-05	0.61644	0.994	0.909	0.547745	LatLo	hg38-LAMB3
2.79248e-05	0.430771	0.994	1	0.547829	LatLo	hg38-USP16
2.793e-05	0.334202	0.953	0.818	0.54793	LatLo	hg38-RNF19A
2.79498e-05	0.471178	0.959	0.773	0.548319	LatLo	hg38-RGS12
2.79843e-05	0.394827	0.982	0.818	0.548995	LatLo	hg38-NEDD4L
2.79965e-05	0.45566	0.684	0.182	0.549236	LatLo	hg38-RBM41
2.8034e-05	0.434286	0.684	0.182	0.549971	LatLo	hg38-SLC25A29
2.80432e-05	0.500977	0.749	0.227	0.550152	LatLo	hg38-DLAT
2.81107e-05	0.44612	0.719	0.227	0.551475	LatLo	hg38-MID1
2.81523e-05	0.428094	0.684	0.182	0.552291	LatLo	hg38-LIMK1
2.82511e-05	0.358574	0.789	0.273	0.55423	LatLo	hg38-POLR3D
2.82705e-05	0.446251	0.994	0.955	0.55461	LatLo	hg38-BAD
2.82789e-05	0.381176	0.754	0.273	0.554776	LatLo	hg38-MCCC2
2.84245e-05	0.437097	1	1	0.557632	LatLo	hg38-EIF3F
2.84533e-05	0.472705	1	0.955	0.558197	LatLo	hg38-MCTS1
2.85399e-05	0.402166	1	1	0.559895	LatLo	hg38-CNBP
2.86995e-05	0.503278	0.988	0.955	0.563027	LatLo	hg38-TNIP1
2.8728e-05	0.487798	1	1	0.563585	LatLo	hg38-UBL5
[truncated: 2,131 more rows]

## Sheet: NPC vs ctrl
gene	p value	average log2 fold change	enriched in
IGKC	<1E-300	2.59667	NPC
IER2	<1E-300	2.03842	NPC
CD74	<1E-300	1.886	NPC
JUNB	<1E-300	1.85516	NPC
HLA-B	<1E-300	1.82161	NPC
IGHG4	<1E-300	1.616	NPC
RPL36A	<1E-300	1.5958	NPC
MARCKSL1	<1E-300	1.58401	NPC
IGLC2	<1E-300	1.56342	NPC
RPL17	<1E-300	1.53846	NPC
RPS27	<1E-300	1.49112	NPC
IL32	<1E-300	1.45489	NPC
HLA-A	<1E-300	1.44644	NPC
IGHA1	<1E-300	1.2967	NPC
B2M	<1E-300	1.2953	NPC
PTMA	<1E-300	1.28132	NPC
PABPC1	<1E-300	1.27074	NPC
IGHG1	<1E-300	1.1056	NPC
H3F3B	5.22978e-299	1.22805	NPC
SYNGR2	1.32058e-297	1.32193	NPC
IGLC3	1.08379e-287	1.27931	NPC
FOS	3.80389e-279	1.59029	NPC
MT-ND3	3.84822e-277	1.20157	NPC
MYBPC1	3.16171e-276	1.09299	NPC
JUN	3.97294e-259	1.76746	NPC
LMP-1/BNLF2a/BNLF2b	5.34673e-256	3.23516	NPC
HLA-DRA	6.74059e-256	1.43844	NPC
MDK	1.70179e-241	1.48745	NPC
PYCARD	6.10201e-229	1.1575	NPC
HSP90AB1	1.37657e-224	1.01912	NPC
KRT15	1.7201e-200	1.9928	NPC
TSC22D1	2.99132e-195	1.17107	NPC
GPNMB	1.80676e-193	1.32115	NPC
CARS	7.58061e-191	1.15871	NPC
CD9	2.26496e-189	1.76277	NPC
ZFP36L2	2.51998e-184	1.07449	NPC
KRT8	8.23232e-173	1.24745	NPC
EGR1	1.17261e-171	1.26017	NPC
SOX4	1.33929e-163	1.00953	NPC
SOCS3	4.06606e-163	1.03172	NPC
SCPEP1	4.34287e-163	1.03791	NPC
DUSP1	2.12095e-162	1.3589	NPC
ZFP36	2.45523e-162	1.05877	NPC
CALML3	6.48082e-132	1.46105	NPC
CLDN4	6.21023e-122	1.28728	NPC
HES1	5.99892e-84	1.08559	NPC
BTG2	8.85018e-73	1.0992	NPC
S100A9	0	3.58453	Control
NEAT1	0	1.67971	Control
TPT1	0	1.02551	Control
SLPI	1.39475e-297	2.24392	Control
FTH1	7.76428e-261	2.24249	Control
S100A8	3.0532e-254	2.92937	Control
S100P	4.38261e-247	2.69077	Control
SERINC2	5.40024e-246	1.00404	Control
CD59	1.24315e-230	1.05091	Control
SAT1	1.00676e-226	2.2036	Control
SPRR3	3.12938e-225	3.77906	Control
LCN2	1.00501e-211	3.04383	Control
MGST1	1.28857e-211	1.23333	Control
LGALS3	1.65317e-203	1.75969	Control
CD24	3.03596e-203	1.28396	Control
ANXA1	3.78844e-202	1.59966	Control
S100A10	1.20777e-199	1.88183	Control
RHOD	2.1481e-179	1.0848	Control
F3	3.37176e-170	1.29168	Control
FTL	1.34254e-169	1.53504	Control
SCD	3.39471e-163	1.00886	Control
KRT7	1.09346e-162	1.89021	Control
S100A14	2.6608e-152	1.25026	Control
GPRC5A	1.14084e-149	1.10975	Control
CSTB	1.30351e-148	1.49375	Control
KLK10	3.80592e-140	1.29314	Control
KRT17	3.23793e-135	2.23263	Control
GLUL	3.66667e-135	1.03172	Control
CD55	5.55333e-134	1.03567	Control
SPRR1B	2.58443e-132	2.60106	Control
S100A2	1.27097e-130	2.85504	Control
LYPD2	3.61502e-130	2.42571	Control
ALDH1A3	3.57969e-126	1.13014	Control
PRSS23	2.37607e-121	1.27626	Control
AVPI1	2.05523e-119	1.17185	Control
SERPINB3	3.42344e-115	2.04607	Control
GPX3	9.19494e-115	1.01551	Control
CEACAM6	3.48821e-113	1.45628	Control
PI3	1.64852e-112	2.91861	Control
LMO7	1.31175e-109	1.08015	Control
AQP3	2.98205e-106	1.07559	Control
SLC6A14	2.78453e-104	1.20958	Control
CXCL17	2.75897e-101	1.39181	Control
CRCT1	1.46224e-95	3.21011	Control
KRT78	4.83543e-94	1.19914	Control
ALDH3A1	5.49946e-93	1.15953	Control
KRT6A	7.96789e-93	2.53267	Control
PIP	5.73983e-92	1.21143	Control
C15orf48	5.24828e-91	2.09886	Control
SLC34A2	5.51132e-85	1.08175	Control
KLK12	3.73312e-83	1.24256	Control
CEACAM5	1.83821e-80	1.0495	Control
PSCA	1.41048e-76	1.67334	Control
IVL	6.30426e-75	1.13922	Control
FABP5	7.43797e-74	2.23372	Control
ID1	1.36631e-71	1.27776	Control
SCEL	3.05912e-71	1.19776	Control
HES4	1.12511e-68	1.20153	Control
HOPX	3.95824e-64	1.89893	Control
KRT23	1.80629e-63	1.25673	Control
VMO1	5.12305e-62	1.36247	Control
SPINK7	1.11524e-61	2.73358	Control
ADIRF	2.45155e-59	1.32913	Control
AQP5	5.88546e-58	2.07704	Control
RHCG	1.16664e-56	2.0715	Control
MT2A	7.80101e-56	2.24988	Control
BPIFB1	1.19158e-51	1.46473	Control
FAM107B	6.56089e-51	1.16235	Control
S100A4	9.93452e-51	1.5227	Control
MUC1	2.10402e-50	1.07158	Control
CRNN	1.47514e-49	2.29694	Control
GJB2	1.10932e-46	1.00911	Control
AKR1B10	1.18096e-46	1.05321	Control
MT1X	3.95744e-45	1.6878	Control
KRT13	5.10552e-45	2.27554	Control
LYNX1	7.23459e-43	1.25529	Control
MSMB	1.03774e-42	2.56459	Control
HIST1H1C	2.33756e-42	1.22212	Control
GDF15	7.23396e-42	1.40543	Control
S100A12	2.89992e-40	1.00161	Control
KRT4	1.90333e-39	2.06293	Control
IL1RN	8.29374e-36	1.07722	Control
ECM1	1.45984e-34	1.6269	Control
MT1E	2.01852e-34	1.34525	Control
EMP1	5.3293e-31	1.2618	Control
KRT14	9.60013e-26	1.85448	Control
SPRR2D	1.44528e-23	2.09683	Control
MAL	7.65081e-23	1.80139	Control
CYSRT1	4.80685e-22	1.07008	Control
ALDH1A1	8.76903e-18	1.23106	Control
RP11-526F3.1	1.38071e-17	1.07511	Control
SPINK5	2.6932e-16	1.65608	Control
TMPRSS11B	4.97511e-15	1.68213	Control
MUC21	2.73343e-13	1.28552	Control
SPRR2E	1.8763e-09	2.11521	Control
LCE3D	2.05976e-09	2.45974	Control
SPRR2A	2.70024e-09	1.72392	Control
CSTA	3.76248e-08	1.35412	Control
KRT6B	4.39708e-08	1.40698	Control

## Sheet: C2 EBVlatentlow vs ctrl
gene	p value	average log2 fold change	enriched in
TAGLN	<1E-300	3.55305	EBVlatentlow
FN1	<1E-300	2.28013	EBVlatentlow
RPS4Y1	<1E-300	2.11039	EBVlatentlow
IL32	2.81051e-283	2.09577	EBVlatentlow
VIM	3.19209e-273	1.86287	EBVlatentlow
MYL9	4.3248e-236	1.9768	EBVlatentlow
GFP	3.63317e-202	1.71058	EBVlatentlow
KRTAP2-3	1.11767e-199	1.54662	EBVlatentlow
CNTNAP2	1.00487e-198	1.01794	EBVlatentlow
TMEM238	5.82259e-194	1.24375	EBVlatentlow
PPBP	1.75344e-180	1.15072	EBVlatentlow
AKAP12	4.53843e-172	1.88792	EBVlatentlow
PTGS2	1.22523e-170	1.12251	EBVlatentlow
SERPINE1	2.37054e-141	1.4306	EBVlatentlow
IFI6	5.25394e-134	2.06471	EBVlatentlow
GLIPR1	2.4493e-126	1.37428	EBVlatentlow
FSTL3	1.20888e-121	1.77812	EBVlatentlow
GBP1	7.84914e-113	1.02574	EBVlatentlow
CALD1	3.9728e-97	2.15479	EBVlatentlow
TFPI2	2.46305e-94	1.20419	EBVlatentlow
TGFB2	3.78767e-94	1.18177	EBVlatentlow
ACTB	4.97405e-94	1.68862	EBVlatentlow
MARCKSL1	1.42521e-93	1.814	EBVlatentlow
NCF2	6.77899e-93	1.13467	EBVlatentlow
SAA1	4.63901e-92	2.16621	EBVlatentlow
PMEPA1	7.70013e-90	2.26354	EBVlatentlow
TPM1	6.02082e-89	2.14801	EBVlatentlow
IGFBP3	2.02075e-88	1.90291	EBVlatentlow
TUBA1A	4.4528e-88	1.66245	EBVlatentlow
ANGPTL4	4.87427e-88	1.18897	EBVlatentlow
HLA-B	8.0643e-87	1.94148	EBVlatentlow
THBS1	6.89898e-86	1.14997	EBVlatentlow
LAMC2	2.80367e-84	1.58084	EBVlatentlow
HSP90AB1	5.71241e-83	1.26358	EBVlatentlow
IER3	2.19585e-82	1.89071	EBVlatentlow
CD81	4.68454e-81	1.47836	EBVlatentlow
CDKN2A	7.11269e-81	1.72588	EBVlatentlow
PLAUR	1.35578e-79	1.41478	EBVlatentlow
EDN1	3.07687e-79	1.25675	EBVlatentlow
SAA2	1.15007e-78	1.31717	EBVlatentlow
TPM4	7.3091e-78	1.43857	EBVlatentlow
KRT17	1.18171e-77	1.59864	EBVlatentlow
CXCL1	3.52746e-77	1.93737	EBVlatentlow
CCT5	1.22131e-76	1.19557	EBVlatentlow
ANXA5	2.37195e-76	1.31895	EBVlatentlow
PPP1R14B	7.4505e-76	1.51395	EBVlatentlow
IFI27	8.77166e-75	1.85626	EBVlatentlow
ANXA3	2.22312e-73	1.6837	EBVlatentlow
CYBA	2.61293e-73	1.45465	EBVlatentlow
NME1	1.01413e-72	1.11108	EBVlatentlow
ITGB6	1.96671e-72	1.52028	EBVlatentlow
CFL1	2.33183e-72	1.048	EBVlatentlow
HLA-C	7.30056e-72	1.37252	EBVlatentlow
CXCL8	8.33396e-72	1.28182	EBVlatentlow
ENC1	1.32389e-70	1.17122	EBVlatentlow
CST6	1.59877e-70	1.72162	EBVlatentlow
PFN1	4.87038e-70	1.11889	EBVlatentlow
LDHA	1.12629e-69	1.3665	EBVlatentlow
GADD45A	3.11389e-69	1.55026	EBVlatentlow
LAMB3	1.94349e-68	1.46897	EBVlatentlow
PDLIM7	6.42932e-68	1.03842	EBVlatentlow
SERPINB6	2.99737e-67	1.24355	EBVlatentlow
ENO1	7.05142e-64	1.16987	EBVlatentlow
TNFRSF12A	3.78727e-61	1.42626	EBVlatentlow
ISG15	5.5223e-61	1.00048	EBVlatentlow
CCND1	1.12564e-60	1.8377	EBVlatentlow
TP53I3	2.68169e-60	1.57722	EBVlatentlow
CD151	4.88042e-59	1.26788	EBVlatentlow
TAGLN2	8.44103e-59	1.06206	EBVlatentlow
HLA-A	8.95035e-59	1.20642	EBVlatentlow
TRIM16	3.59849e-58	1.18428	EBVlatentlow
TUBB	4.38727e-58	1.0816	EBVlatentlow
MYH9	5.16893e-58	1.05915	EBVlatentlow
TUBA4A	1.02067e-55	1.12133	EBVlatentlow
C4orf48	3.10408e-55	1.03606	EBVlatentlow
TGFBI	1.01891e-54	1.14453	EBVlatentlow
MIF	1.20498e-54	1.12115	EBVlatentlow
CDV3	3.0087e-54	1.00237	EBVlatentlow
JUND	7.51756e-54	1.02214	EBVlatentlow
SOX4	8.2287e-54	1.20494	EBVlatentlow
CDA	4.8096e-53	1.2124	EBVlatentlow
TYMP	6.40975e-53	1.15632	EBVlatentlow
PALLD	1.25765e-52	1.33377	EBVlatentlow
PGK1	2.11511e-52	1.20159	EBVlatentlow
PRMT1	1.55429e-50	1.04437	EBVlatentlow
MARCKS	2.24829e-50	1.06409	EBVlatentlow
ITGB1	4.45535e-49	1.02735	EBVlatentlow
NCL	6.14632e-49	1.09095	EBVlatentlow
PLAU	8.32261e-49	1.20698	EBVlatentlow
CDKN2B	1.64415e-46	1.29365	EBVlatentlow
SRCAP	3.21926e-46	1.0711	EBVlatentlow
WFDC2	1.88192e-45	1.06279	EBVlatentlow
SKIL	6.86821e-45	1.02382	EBVlatentlow
KRT8	7.74177e-45	1.33474	EBVlatentlow
PDXK	1.63885e-43	1.07109	EBVlatentlow
PLK2	3.43946e-43	1.29831	EBVlatentlow
RHOC	6.33263e-43	1.03387	EBVlatentlow
CDC42EP3	1.50779e-42	1.10787	EBVlatentlow
SERPINB2	5.23395e-41	1.17051	EBVlatentlow
CTSC	4.6882e-40	1.20658	EBVlatentlow
FLNA	4.13891e-38	1.10039	EBVlatentlow
PFKP	3.08732e-36	1.00678	EBVlatentlow
C3	3.17854e-35	1.02103	EBVlatentlow
NEAT1	9.62698e-74	1.53247	Control
CSTB	8.40088e-53	1.73613	Control
FTL	9.04615e-47	1.70955	Control
SPRR3	1.72621e-46	3.74704	Control
GLUL	8.12818e-45	1.23758	Control
CSTA	6.28149e-43	2.44028	Control
S100A8	2.45673e-39	2.62967	Control
S100P	1.47711e-38	2.02121	Control
AQP3	7.74983e-38	1.30915	Control
ALDH3A1	2.31354e-37	1.4198	Control
CXCL17	4.31347e-35	1.62024	Control
LYPD2	4.08471e-33	2.40497	Control
S100A9	6.12691e-33	2.21263	Control
GPX3	3.08512e-30	1.06114	Control
S100A14	1.90249e-29	1.16649	Control
GCHFR	7.17658e-25	1.04016	Control
SAT1	5.96179e-23	1.38389	Control
PI3	9.68652e-22	2.74748	Control
FTH1	1.82508e-20	1.02521	Control
ADIRF	2.44721e-20	1.37683	Control
CRCT1	2.66199e-20	3.10333	Control
SPINK5	3.38296e-20	2.28126	Control
CEACAM6	7.81921e-20	1.28486	Control
KRT13	1.47695e-18	2.6146	Control
AVPI1	1.64331e-18	1.0738	Control
CEACAM5	6.06989e-17	1.08578	Control
HOPX	9.28003e-15	1.83946	Control
RHCG	1.22685e-14	2.01346	Control
SPRR1B	1.69772e-13	2.07951	Control
SERPINB3	1.78585e-13	1.42427	Control
AQP5	5.26463e-13	2.02964	Control
BPIFA2	2.96057e-12	1.03316	Control
PSCA	2.28098e-11	1.31186	Control
AKR1B10	2.60426e-11	1.08447	Control
SPINK7	2.03172e-10	2.6403	Control
KRT4	4.64887e-10	2.02238	Control
AGPAT5	1.28344e-09	1.02072	Control
CRNN	1.52922e-09	2.207	Control
MSMB	3.85376e-09	2.39844	Control
S100A4	1.77737e-08	1.38945	Control
HIST1H1C	3.54189e-08	1.32458	Control
LYNX1	5.65103e-08	1.17761	Control
MT1E	5.80658e-08	1.32873	Control

## Sheet: epi-clus EBVlatentlow vs ctrl
gene	p value	average log2 fold change	enriched in
TAGLN	<1E-300	3.81962	EBVlatentlow
CALD1	<1E-300	2.48062	EBVlatentlow
TPM1	<1E-300	2.38781	EBVlatentlow
MYL9	<1E-300	2.3613	EBVlatentlow
SAA1	<1E-300	2.30645	EBVlatentlow
PMEPA1	<1E-300	2.28377	EBVlatentlow
IL32	<1E-300	2.26797	EBVlatentlow
RPS4Y1	<1E-300	2.15703	EBVlatentlow
IFI6	<1E-300	2.07859	EBVlatentlow
IER3	<1E-300	2.05743	EBVlatentlow
AKAP12	<1E-300	2.03725	EBVlatentlow
CCND1	<1E-300	1.98816	EBVlatentlow
FSTL3	<1E-300	1.92217	EBVlatentlow
HLA-B	<1E-300	1.89417	EBVlatentlow
IFI27	<1E-300	1.87413	EBVlatentlow
IGFBP3	<1E-300	1.85899	EBVlatentlow
CST6	<1E-300	1.83853	EBVlatentlow
MARCKSL1	<1E-300	1.77356	EBVlatentlow
ANXA3	<1E-300	1.73089	EBVlatentlow
GLIPR1	<1E-300	1.73018	EBVlatentlow
ACTB	<1E-300	1.71727	EBVlatentlow
TP53I3	<1E-300	1.69512	EBVlatentlow
KRT17	<1E-300	1.65561	EBVlatentlow
CDKN2A	<1E-300	1.63616	EBVlatentlow
GADD45A	<1E-300	1.62508	EBVlatentlow
LAMB3	<1E-300	1.61249	EBVlatentlow
EDN1	<1E-300	1.60041	EBVlatentlow
TFPI2	<1E-300	1.57482	EBVlatentlow
CD81	<1E-300	1.57425	EBVlatentlow
KRT8	<1E-300	1.5727	EBVlatentlow
CYBA	<1E-300	1.55458	EBVlatentlow
PPP1R14B	<1E-300	1.55073	EBVlatentlow
TNFRSF12A	<1E-300	1.52458	EBVlatentlow
TMEM238	<1E-300	1.49852	EBVlatentlow
PLAUR	<1E-300	1.48962	EBVlatentlow
ITGB6	<1E-300	1.48397	EBVlatentlow
TPM4	<1E-300	1.48252	EBVlatentlow
PALLD	<1E-300	1.47924	EBVlatentlow
ENC1	<1E-300	1.39806	EBVlatentlow
ANXA5	<1E-300	1.36279	EBVlatentlow
NCF2	<1E-300	1.34572	EBVlatentlow
LDHA	<1E-300	1.34491	EBVlatentlow
CD151	<1E-300	1.34365	EBVlatentlow
SERPINB6	<1E-300	1.34093	EBVlatentlow
CDC42EP3	<1E-300	1.33097	EBVlatentlow
PTGS2	<1E-300	1.32727	EBVlatentlow
PLK2	<1E-300	1.32605	EBVlatentlow
TGFB2	<1E-300	1.32475	EBVlatentlow
PDLIM7	<1E-300	1.3202	EBVlatentlow
HLA-C	<1E-300	1.31904	EBVlatentlow
CDKN2B	<1E-300	1.30238	EBVlatentlow
GBP1	<1E-300	1.29616	EBVlatentlow
NEDD9	<1E-300	1.27572	EBVlatentlow
PLOD2	<1E-300	1.2583	EBVlatentlow
TYMP	<1E-300	1.25648	EBVlatentlow
ITGA2	<1E-300	1.24433	EBVlatentlow
PGK1	<1E-300	1.22417	EBVlatentlow
TSPAN2	<1E-300	1.21404	EBVlatentlow
SOX4	<1E-300	1.20278	EBVlatentlow
PDXK	<1E-300	1.19612	EBVlatentlow
CNTNAP2	<1E-300	1.1906	EBVlatentlow
TRIM16	<1E-300	1.18636	EBVlatentlow
MIF	<1E-300	1.16591	EBVlatentlow
PFKP	<1E-300	1.16413	EBVlatentlow
ITGB1	<1E-300	1.16269	EBVlatentlow
HSP90AB1	<1E-300	1.14352	EBVlatentlow
C4orf48	<1E-300	1.13952	EBVlatentlow
HLA-A	<1E-300	1.13448	EBVlatentlow
MYH9	<1E-300	1.13047	EBVlatentlow
P4HA2	<1E-300	1.12938	EBVlatentlow
DCBLD1	<1E-300	1.12379	EBVlatentlow
TUBB	<1E-300	1.11079	EBVlatentlow
TAGLN2	<1E-300	1.1101	EBVlatentlow
PFN1	<1E-300	1.10883	EBVlatentlow
ENO1	<1E-300	1.10037	EBVlatentlow
PRMT1	<1E-300	1.09889	EBVlatentlow
CFL1	<1E-300	1.09864	EBVlatentlow
LBH	<1E-300	1.0979	EBVlatentlow
FHL2	<1E-300	1.09427	EBVlatentlow
SRCAP	<1E-300	1.08549	EBVlatentlow
EPSTI1	<1E-300	1.08228	EBVlatentlow
RHOC	<1E-300	1.07908	EBVlatentlow
RAB32	<1E-300	1.06771	EBVlatentlow
NME1	<1E-300	1.06649	EBVlatentlow
GBP3	<1E-300	1.0659	EBVlatentlow
SKIL	<1E-300	1.0651	EBVlatentlow
EGLN3	<1E-300	1.06385	EBVlatentlow
TNFAIP8	<1E-300	1.0626	EBVlatentlow
DBN1	<1E-300	1.06163	EBVlatentlow
PSMD2	<1E-300	1.06157	EBVlatentlow
MYL6	<1E-300	1.05413	EBVlatentlow
SPTBN1	<1E-300	1.04702	EBVlatentlow
CCT5	<1E-300	1.04151	EBVlatentlow
INPP4B	<1E-300	1.03857	EBVlatentlow
HOMER3	<1E-300	1.02851	EBVlatentlow
PSME2	<1E-300	1.02572	EBVlatentlow
JUND	<1E-300	1.02452	EBVlatentlow
EIF1AY	<1E-300	1.01553	EBVlatentlow
ACTG1	<1E-300	1.01031	EBVlatentlow
CDH2	<1E-300	1.00669	EBVlatentlow
VCL	<1E-300	1.00412	EBVlatentlow
FILIP1L	<1E-300	1.02368	EBVlatentlow
FLNA	<1E-300	1.36285	EBVlatentlow
LAMC2	<1E-300	1.86423	EBVlatentlow
C3	7.01e-297	1.11219	EBVlatentlow
LMCD1	2.63e-293	1.2651	EBVlatentlow
CXCL1	1.32e-292	2.06278	EBVlatentlow
TUBA1A	3.53e-292	1.9951	EBVlatentlow
ACTN1	2.24e-288	1.32718	EBVlatentlow
ISG15	8.58e-288	1.22156	EBVlatentlow
FN1	3.3e-286	2.67147	EBVlatentlow
CCDC80	8.08e-283	1.01259	EBVlatentlow
TUBA4A	1e-280	1.10539	EBVlatentlow
PPBP	1.26e-270	1.61784	EBVlatentlow
THBS1	3.44e-262	1.5729	EBVlatentlow
TNFAIP2	1.21e-259	1.14911	EBVlatentlow
chrGFP-GFP	1.33e-257	2.04448	EBVlatentlow
CYR61	6.54e-257	1.16444	EBVlatentlow
CXCL3	6.87e-242	1.24224	EBVlatentlow
KRTAP2-3	4.47e-238	2.00449	EBVlatentlow
CTSC	1.15e-236	1.49489	EBVlatentlow
PTGES	1.57e-234	1.01268	EBVlatentlow
INHBA	4.23e-234	1.49327	EBVlatentlow
TGFBI	6.42e-233	1.58552	EBVlatentlow
PLAU	6.92e-233	1.43639	EBVlatentlow
CXCL8	3.56e-226	1.51181	EBVlatentlow
CDA	2.45e-225	1.26537	EBVlatentlow
WFDC2	3.66e-224	1.483	EBVlatentlow
UPK1B	8.52e-223	1.0201	EBVlatentlow
SERPINE1	4.64e-219	2.08411	EBVlatentlow
IFIT1	1.4e-214	1.30125	EBVlatentlow
ANGPTL4	4.85e-206	1.87089	EBVlatentlow
CTGF	8.71e-206	1.1622	EBVlatentlow
SLC38A5	7.79e-202	1.06643	EBVlatentlow
CXCL6	3.63e-200	1.03797	EBVlatentlow
IFIT3	1.5e-196	1.15675	EBVlatentlow
VIM	2.37e-194	2.43765	EBVlatentlow
VCAN	1.47e-192	1.04153	EBVlatentlow
SAA2	5.58e-188	1.99216	EBVlatentlow
APOL1	5.77e-188	1.03322	EBVlatentlow
KRT7	9.66e-186	1.14164	EBVlatentlow
RBP1	4.32e-182	1.16269	EBVlatentlow
RRAD	4.13e-144	1.50023	EBVlatentlow
SFN	2.37e-138	1.00857	EBVlatentlow
G0S2	6.18e-135	1.20879	EBVlatentlow
BST2	1.52e-132	1.17034	EBVlatentlow
LAMA3	8.49e-127	1.07488	EBVlatentlow
MX1	5.55e-125	1.07539	EBVlatentlow
BPIFA1	1.23e-117	1.81992	EBVlatentlow
SERPINB2	2.62e-117	1.15019	EBVlatentlow
PTHLH	4.15e-84	1.14807	EBVlatentlow
RARRES1	5.57e-32	1.11178	EBVlatentlow
LGALS1	4.7e-11	1.08553	EBVlatentlow
SPRR3	<1E-300	4.48313	Control
SPINK7	<1E-300	3.67929	Control
CSTA	<1E-300	3.48076	Control
PI3	<1E-300	3.44152	Control
CRCT1	<1E-300	3.3366	Control
SPINK5	<1E-300	3.31395	Control
CRNN	<1E-300	3.22191	Control
KRT13	<1E-300	3.14754	Control
LYPD2	<1E-300	2.93812	Control
S100A8	<1E-300	2.86794	Control
RHCG	<1E-300	2.64859	Control
AQP5	<1E-300	2.58422	Control
SPRR1B	<1E-300	2.30097	Control
HOPX	<1E-300	2.21967	Control
ALDH3A1	<1E-300	1.91957	Control
GPX3	<1E-300	1.91069	Control
FTL	<1E-300	1.87902	Control
AQP3	<1E-300	1.76972	Control
XIST	<1E-300	1.70428	Control
ADIRF	<1E-300	1.61354	Control
NEAT1	<1E-300	1.41244	Control
GLUL	<1E-300	1.40193	Control
KLK11	<1E-300	1.30464	Control
RPL31	<1E-300	1.0746	Control
HMGA1	<1E-300	1.00909	Control
SCD	<1E-300	1.23669	Control
CXCL17	<1E-300	1.7908	Control
AVPI1	<1E-300	1.5308	Control
GCHFR	1.84e-300	1.52523	Control
CSTB	2.35e-300	1.6088	Control
S100P	2.34e-281	1.87504	Control
S100A14	5.34e-271	1.45428	Control
CEACAM5	1.81e-262	1.58794	Control
CEACAM6	4.47e-248	1.65067	Control
KRT4	5.42e-242	2.34595	Control
MAL	3.83e-240	2.59256	Control
S100A9	2.66e-239	1.77377	Control
KRT15	2.47e-225	1.23159	Control
RPS17	3.24e-220	1.01381	Control
AKR1B10	3.29e-209	1.52035	Control
ECM1	2.7e-207	1.91984	Control
GLTP	3.01e-201	1.03616	Control
MSMB	3.22e-201	2.03625	Control
SQSTM1	4.06e-197	1.12368	Control
SERPINB3	2.92e-193	1.05179	Control
PPL	1.9e-192	1.02807	Control
IL1RN	5.78e-188	1.24876	Control
NDRG2	9.07e-185	1.07437	Control
MT1E	7.36e-176	1.69087	Control
SPRR2E	1.53e-173	2.71549	Control
LCE3D	1.21e-169	2.99714	Control
TMPRSS11B	7.02e-169	2.38592	Control
FAM83D	2.66e-168	1.36025	Control
PRSS3	7.32e-168	1.32644	Control
TMPRSS11D	4.9e-164	1.26097	Control
S100A4	2.57e-161	1.52983	Control
TACC2	5.51e-159	1.08715	Control
MUC21	2.36e-157	1.93651	Control
LYNX1	4.12e-154	1.34186	Control
PHLDA1	1.11e-151	1.04894	Control
FABP5	1.62e-142	2.01897	Control
RP11-526F3.1	2.1e-138	1.60533	Control
SAT1	3.76e-131	1.33967	Control
CYSRT1	3.55e-127	1.556	Control
ALDH1A1	1.57e-122	1.38473	Control
FLG	1.68e-121	2.66239	Control
GJB2	7.44e-119	1.00112	Control
S100A12	4.36e-113	1.3598	Control
HIST1H1C	1.19e-109	1.52792	Control
TMPRSS11E	9.89e-106	1.0512	Control
KRT78	5.82e-104	1.43081	Control
KLK12	1.37e-98	1.35978	Control
FAM3D	5.39e-96	1.06709	Control
CITED2	6.5e-96	1.76247	Control
SBSN	4.2e-83	1.91281	Control
CNFN	6.19e-24	1.10241	Control
AGPAT5	1.54e-14	1.09443	Control

## Sheet: NPH epithelium vs ctrl
gene	p value	average log2 fold change	enriched in
IGKC	<1E-300	3.17587	NPH epithelium
VIM	<1E-300	2.80864	NPH epithelium
CD74	<1E-300	2.66622	NPH epithelium
HLA-DRA	<1E-300	2.3583	NPH epithelium
HLA-DRB1	<1E-300	2.27826	NPH epithelium
HLA-B	<1E-300	2.23697	NPH epithelium
IGHG4	<1E-300	2.16877	NPH epithelium
IGLC2	<1E-300	2.03338	NPH epithelium
HLA-DPB1	<1E-300	1.76374	NPH epithelium
RPS27	<1E-300	1.61903	NPH epithelium
IGHG1	<1E-300	1.56784	NPH epithelium
HLA-DPA1	<1E-300	1.53015	NPH epithelium
IGHA1	<1E-300	1.52036	NPH epithelium
RPS4Y1	<1E-300	1.44278	NPH epithelium
CXCR4	<1E-300	1.36294	NPH epithelium
CD52	<1E-300	1.25291	NPH epithelium
IGLC3	<1E-300	1.06753	NPH epithelium
IGHG3	1.18522e-295	1.01121	NPH epithelium
LTB	4.6537e-289	1.08184	NPH epithelium
RPS29	6.47699e-280	1.16624	NPH epithelium
RPL34	2.19126e-278	1.31728	NPH epithelium
RPL36	4.33059e-275	1.16664	NPH epithelium
HLA-DQB1	2.07625e-274	1.40596	NPH epithelium
HLA-DQA1	3.03477e-269	1.13385	NPH epithelium
HLA-A	6.23574e-269	1.79062	NPH epithelium
CLU	7.04228e-266	2.69514	NPH epithelium
B2M	1.64816e-264	1.59221	NPH epithelium
IFITM1	2.63084e-262	1.13478	NPH epithelium
SPARCL1	2.51053e-249	2.36953	NPH epithelium
IGFBP7	8.42441e-249	2.48988	NPH epithelium
SRGN	8.26813e-244	1.04025	NPH epithelium
PTMA	1.63917e-241	1.26593	NPH epithelium
RPS28	6.41308e-238	1.05742	NPH epithelium
HLA-C	1.6453e-230	1.36477	NPH epithelium
RPL3	1.37182e-216	1.16162	NPH epithelium
GLTSCR2	2.36553e-209	1.23074	NPH epithelium
CYBA	2.69043e-208	1.32264	NPH epithelium
SPARC	3.20915e-204	1.18961	NPH epithelium
PSMB9	7.26321e-204	1.03798	NPH epithelium
CRIP1	7.48161e-200	1.92016	NPH epithelium
MGP	1.57333e-194	1.65083	NPH epithelium
RPL36A	1.70473e-184	1.024	NPH epithelium
HLA-E	7.00746e-175	1.25099	NPH epithelium
RAMP2	3.06734e-174	1.39301	NPH epithelium
RAMP3	8.80234e-173	1.26842	NPH epithelium
PTGDS	2.88538e-165	2.99091	NPH epithelium
C1S	2.98081e-165	1.52542	NPH epithelium
A2M	1.44459e-157	1.04364	NPH epithelium
C1R	3.20995e-157	1.289	NPH epithelium
JUNB	4.02449e-154	1.38526	NPH epithelium
IFITM2	5.64689e-148	1.16298	NPH epithelium
IGFBP5	8.61383e-148	1.38347	NPH epithelium
MYL9	6.54995e-145	1.32199	NPH epithelium
DCN	1.02164e-139	2.08606	NPH epithelium
SOCS3	8.61531e-133	1.01871	NPH epithelium
IGFBP4	8.75462e-133	1.40144	NPH epithelium
SELM	4.15634e-132	1.24401	NPH epithelium
IFITM3	8.11834e-122	1.26217	NPH epithelium
MT-ND3	7.50432e-117	1.36924	NPH epithelium
FOS	3.557e-114	1.58673	NPH epithelium
RARRES2	1.57844e-101	1.39609	NPH epithelium
TIMP1	2.24926e-96	1.1143	NPH epithelium
BCAM	5.95574e-84	1.0612	NPH epithelium
JUN	9.91971e-76	1.33345	NPH epithelium
LGALS1	2.78007e-47	1.11112	NPH epithelium
CAPS	6.0314e-32	1.31039	NPH epithelium
SAA1	5.89862e-23	1.03592	NPH epithelium
S100A9	2.44626e-255	2.63594	Control
FTH1	2.03695e-229	2.49959	Control
CSTB	2.35876e-226	1.98232	Control
S100A14	1.75787e-205	1.76581	Control
SPRR3	1.86157e-199	3.97594	Control
NEAT1	3.03371e-191	1.17445	Control
S100A8	1.76058e-178	1.99703	Control
MALAT1	1.19848e-165	1.03068	Control
S100P	5.5607e-157	2.3848	Control
TACSTD2	2.70365e-151	1.19407	Control
SAT1	2.63318e-142	1.80169	Control
MGST1	6.13907e-138	1.08924	Control
PITX1	1.81271e-127	1.13221	Control
FTL	3.24427e-123	1.5138	Control
S100A16	1.07647e-114	1.22666	Control
S100A2	1.36485e-105	2.14402	Control
ANXA1	4.94739e-102	1.25588	Control
LCN2	2.15175e-98	1.93479	Control
SLPI	4.67625e-97	1.15408	Control
SPRR1B	7.17647e-92	2.57137	Control
F3	3.78677e-91	1.0708	Control
CSTA	9.43294e-91	1.83967	Control
KLK10	3.10406e-82	1.1882	Control
CXCL17	3.27655e-82	1.42734	Control
KRT17	2.20658e-81	1.71086	Control
AVPI1	7.71955e-71	1.10348	Control
LGALS3	9.85418e-70	1.26003	Control
KRT7	4.79489e-69	1.24881	Control
S100A10	5.027e-64	1.33763	Control
CRCT1	1.27296e-61	3.19016	Control
IL1RN	5.91014e-61	1.2997	Control
FABP5	6.68211e-61	2.16877	Control
KRT6A	1.18582e-59	2.37103	Control
CEACAM6	3.43532e-58	1.26319	Control
LYPD2	9.08233e-56	1.54827	Control
SLC6A14	3.85842e-54	1.08336	Control
PI3	1.43336e-53	2.5186	Control
SCEL	6.89638e-46	1.17803	Control
SERPINB3	3.07393e-45	1.31496	Control
KRT78	2.91522e-44	1.14561	Control
IVL	8.88051e-43	1.11002	Control
KLK12	1.24425e-40	1.19107	Control
S100A12	6.6143e-36	1.03117	Control
KRT13	1.81358e-34	2.14525	Control
HIST1H1C	1.33206e-30	1.41705	Control
SPINK5	1.2695e-29	1.99731	Control
RHCG	1.6107e-29	2.00811	Control
PIP	2.3774e-28	1.01192	Control
RP11-526F3.1	6.60702e-28	1.14322	Control
C15orf48	9.54741e-28	1.52591	Control
SPINK7	1.97879e-26	2.61626	Control
MUC21	6.43857e-25	1.35902	Control
KRT16	6.25902e-24	1.58953	Control
HOPX	8.51166e-23	1.63155	Control
LYNX1	1.36648e-22	1.0573	Control
KRT23	3.58626e-22	1.05773	Control
CRNN	7.64321e-22	2.19707	Control
CYSRT1	1.37334e-19	1.05752	Control
AQP5	2.83092e-19	1.79354	Control
SPRR2A	4.86401e-19	1.74693	Control
LCE3D	1.53891e-18	2.54128	Control
FLG	1.65122e-18	2.11071	Control
KRT4	3.94057e-17	1.91083	Control
GDF15	6.63077e-17	1.13335	Control
ECM1	6.78017e-17	1.557	Control
SBSN	2.13475e-13	1.62272	Control
KRT6B	1.04335e-12	1.47192	Control
SPRR2E	5.30219e-12	2.13447	Control
SPRR2D	5.51129e-12	2.05278	Control
TMPRSS11B	8.36528e-12	1.69631	Control
MAL	1.43565e-11	1.77476	Control
MT1X	2.52128e-08	1.22566	Control

## Sheet: Overlapping genes C2
Genes	Direction NPC	Direction cluster 2 latentlow	NPH, Overlap	Direction NPH epi
KRT4	Down	Down	Yes	Down
LYPD2	Down	Down	Yes	Down
NEAT1	Down	Down	Yes	Down
SPRR3	Down	Down	Yes	Down
PI3	Down	Down	Yes	Down
CRCT1	Down	Down	Yes	Down
S100P	Down	Down	Yes	Down
SAT1	Down	Down	Yes	Down
CRNN	Down	Down	Yes	Down
CSTA	Down	Down	Yes	Down
FTL	Down	Down	Yes	Down
HLA-A	Up	Up	Yes	Up
LYNX1	Down	Down	Yes	Down
S100A8	Down	Down	Yes	Down
SPRR1B	Down	Down	Yes	Down
HLA-B	Up	Up	Yes	Up
KRT13	Down	Down	Yes	Down
S100A14	Down	Down	Yes	Down
KRT17	Down	Up	Yes	Down
HIST1H1C	Down	Down	Yes	Down
CXCL17	Down	Down	Yes	Down
AVPI1	Down	Down	Yes	Down
AQP5	Down	Down	Yes	Down
HOPX	Down	Down	Yes	Down
RHCG	Down	Down	Yes	Down
CEACAM6	Down	Down	Yes	Down
SPINK5	Down	Down	Yes	Down
FTH1	Down	Down	Yes	Down
SPINK7	Down	Down	Yes	Down
S100A9	Down	Down	Yes	Down
CSTB	Down	Down	Yes	Down
SERPINB3	Down	Down	Yes	Down
GPX3	Down	Down	No	N/A
MT1E	Down	Down	No	N/A
GLUL	Down	Down	No	N/A
AQP3	Down	Down	No	N/A
AKR1B10	Down	Down	No	N/A
ADIRF	Down	Down	No	N/A
KRT8	Up	Up	No	N/A
SOX4	Up	Up	No	N/A
PSCA	Down	Down	No	N/A
S100A4	Down	Down	No	N/A
MARCKSL1	Up	Up	No	N/A
ALDH3A1	Down	Down	No	N/A
CEACAM5	Down	Down	No	N/A
HSP90AB1	Up	Up	No	N/A
IL32	Up	Up	No	N/A
MSMB	Down	Down	No	N/A

## Sheet: Overlapping genes epi-clus
Genes	Direction NPC	Direction all -cluster4 latentlow	NCAll, Overlap	NCAll, Direction
KRT4	Down	Down	Yes	Down
LYPD2	Down	Down	Yes	Down
NEAT1	Down	Down	Yes	Down
SPRR3	Down	Down	Yes	Down
IL1RN	Down	Down	Yes	Down
PI3	Down	Down	Yes	Down
CRCT1	Down	Down	Yes	Down
S100P	Down	Down	Yes	Down
SAT1	Down	Down	Yes	Down
KRT78	Down	Down	Yes	Down
CRNN	Down	Down	Yes	Down
CSTA	Down	Down	Yes	Down
FTL	Down	Down	Yes	Down
HLA-A	Up	Up	Yes	Up
LYNX1	Down	Down	Yes	Down
RP11-526F3.1	Down	Down	Yes	Down
S100A8	Down	Down	Yes	Down
SPRR1B	Down	Down	Yes	Down
HLA-B	Up	Up	Yes	Up
KRT13	Down	Down	Yes	Down
S100A14	Down	Down	Yes	Down
KRT17	Down	Up	Yes	Down
HIST1H1C	Down	Down	Yes	Down
CXCL17	down	Down	Yes	Down
MUC21	Down	Down	Yes	Down
AVPI1	Down	Down	Yes	Down
AQP5	Down	Down	Yes	Down
S100A12	Down	Down	Yes	Down
KLK12	Down	Down	Yes	Down
HOPX	Down	Down	Yes	Down
LCE3D	Down	Down	Yes	Down
KRT7	Down	Down	Yes	Down
RHCG	Down	Down	Yes	Down
MAL	Down	Down	Yes	Down
ECM1	Down	Down	Yes	Down
CYSRT1	Down	Down	Yes	Down
CEACAM6	Down	Down	Yes	Down
SPINK5	Down	Down	Yes	Down
SPINK7	Down	Down	Yes	Down
S100A9	Down	Down	Yes	Down
FABP5	Down	Down	Yes	Down
SPRR2E	Down	Down	Yes	Down
CSTB	Down	Down	Yes	Down
TMPRSS11B	Down	Down	Yes	Down
SERPINB3	Down	Down	Yes	Down
GPX3	Down	Down	No	N/A
MT1E	Down	Down	No	N/A
SCD	Down	Down	No	N/A
GLUL	Down	Down	No	N/A
AQP3	Down	Down	No	N/A
ALDH1A1	Down	Down	No	N/A
AKR1B10	Down	Down	No	N/A
ADIRF	Down	Down	No	N/A
KRT8	Up	Up	No	N/A
SOX4	Up	Up	No	N/A
KRT15	Up	Down	No	N/A
S100A4	Down	Down	No	N/A
MARCKSL1	Up	Up	No	N/A
ALDH3A1	Down	Down	No	N/A
CEACAM5	Down	Down	No	N/A
HSP90AB1	Up	Up	No	N/A
IL32	Up	Up	No	N/A
GJB2	Down	Down	No	N/A
MSMB	Down	Down	No	N/A
